# Supplementary material for: Systematic gene overexpression in Candida albicans identifies a regulator of early adaptation to the mammalian gut
Source: Cell Microbiol. 2018 Aug 7;20(11):e12890. doi: 10.1111/cmi.12890 (PMC6220992; doi:10.1111/cmi.12890)
Supplement: Supplementary file 6 — Supporting info item [file CMI-20-na-s006.xlsx]

## Sheet: Table S1
orf19 nomenclature	Systematic name	Gene name	Description	Category	Barcode identifier	Barcode sequence
mtlalpha1	C5_01740C	MTLALPHA1	Master regulator (activator) of alpha mating type; gene of the MTLalpha (Mating Type Like) locus; ortholog of S. cerevisiae Alpha1p; a/alpha mating type may increase virulence, offers competitive advantage	Various	T2H3	GCACGCTGCATACATTTGTC
mtlalpha2	C5_01750C	MTLALPHA2	Homeodomain protein of MTLalpha (Mating Type Like) locus; alpha2p, together with a1p, repress white-opaque switching and mating (an opaque-specific process); a/alpha mating type may increase virulence, provides competitive advantage	Various	T2E3	TAGACGGTTCGCATTAGCCT
orf19.1002	C1_10560C		Protein of unknown function; Hap43-repressed gene	DNA replication/recombination/repair	T1E08	CCGTCGTATGAATCTACATC
orf19.1028	C1_03810C	ELA1	Elongin A; F-box protein; ubiquitin-protein ligase; role in protein ubiquitination and ubiquitin-dependent protein catabolism; rat catheter biofilm induced	Yak1 Interactors	T3F05	GGCATCACCCAAGACATGGA
orf19.1035	C1_03740W	WAR1	Zn(II)2Cys6 transcription factor; plays a role in resistance to weak organic acids; required for yeast cell adherence to silicone substrate; Spider biofilm induced	Transcription factor	T6C01	GTATTGTCCACATGGCCTTC
orf19.1069	C1_04330W	RPN4	C2H2 transcription factor; putative regulator of proteasome genes; DNA recognition sequence (GAAGGCAAAA) enriched in regions upstream of proteasome genes; induced in core stress response; Hap43-induced; Spider biofilm induced	Transcription factor	T4D05	CACGCATTCTAATTCATGGC
orf19.1105.2	C5_03900W	PGA56	Regulator of sorbose utilization; putative GPI-anchor; hypha and cell wall regeneration induced; colony morphology-related gene regulation by Ssn6; induced by Tbf1, Hap43; Spider biofilm induced	Cell wall genes	T7C03	GCGCATAGTATATCAGTCTG
orf19.1135	C1_11810W	CAS1	Putative transcription factor with Ku70/Ku80 beta-barrel DNA-binding motif; involved in telomerase regulation and telomere protection; mutation causes marginal increase in caspofungin sensitivity	Transcription factor	T5H08	TTAGCACCTGTCACATCGGG
orf19.1150	C1_11690W		GATA-like transcription factor; oral infection induced; mutant has reduced capacity to damage oral epithelial cells; regulated by Gcn2 and Gcn4; Spider biofilm induced	Transcription factor	T3C12	GACCTTGTAGTCAGCTATGT
orf19.1178	C6_00180C		Putative transcription factor with bZIP DNA-binding motif; Hap43p-repressed gene	Transcription factor	T2E4	TCCACGCAGAGGAGTTAAAG
orf19.1187	C6_00280W	CPH2	Myc-bHLH transcription factor; promotes hyphal growth; directly regulates Tec1 to induce hypha-specific genes; probably homodimeric, phosphorylated; required for colonization of the mouse GI tract; rat catheter and Spider biofilm induced	Transcription factor	T5F10	AACTATGTTGAACGTGGGTC
orf19.1189	C6_00290W		Protein of unknown function; regulated by yeast-hypha switch; induced by Mnl1 in weak acid stress; 5' UTR intron; repressed by chlamydospore formation in C. albicans and C. dubliniensis; rat catheter, Spider and flow model biofilm induced	DNA replication/recombination/repair	T1G08	GGAAGCACAGGTCTCAACAC
orf19.1196	C6_00350W	PKH3	Ortholog(s) have protein kinase activity and role in MAPK cascade involved in cell wall biogenesis, protein phosphorylation	Protein kinase	T5A11	GAGCACACTCTATGAACTGC
orf19.1217	C6_04060W		Ortholog(s) have ribosome binding, ubiquitin-protein ligase activity and role in chromatin modification, chromatin silencing at telomere, protein ubiquitination, ribosome-associated ubiquitin-dependent protein catabolic process	Transcription factor	T5G11	ACTGGCAGACTAGGTCGCAT
orf19.1220	C6_04040C	RVS167	SH3-domain- and BAR domain-containing protein involved in endocytosis; null mutant exhibits defects in hyphal growth, virulence, cell wall integrity, and actin patch localization; cosediments with phosphorylated Myo5p	Protein kinase	T3G08	AAACCTTTAGGAGAGTCTGG
orf19.1223	C2_06670C	DBF2	Essential serine/threonine protein kinase involved in mitotic spindle formation and cytokinesis; required for septum formation, exit from mitosis, and normal hyphal morphogenesis; virulence-group-correlated expression	Protein kinase	T5B05	ACTTGAGGCGTAGACCTGCT
orf19.1224	C2_06680W	FRP3	Putative ammonium transporter; upregulated in the presence of human neutrophils; fluconazole-downregulated; repressed by nitric oxide; Spider biofilm induced; rat catheter biofilm repressed	DNA replication/recombination/repair	T1F03	ATATTGCTGGAACCTGCGGC
orf19.124	C6_01170W	CIC1	Putative proteasome-interacting protein; rat catheter biofilm induced	Yak1 Interactors	T3F02	TCAGTCGAGCCGATGGATCT
orf19.1253	C4_05680W	PHO4	bHLH transcription factor of the myc-family; required for growth in medium lacking phosphate and for resistance to copper and Phloxine B; induced by Mnl1 under weak acid stress	Transcription factor	T5A01	TGAGACGTTCTGTAACCCGG
orf19.1259	C4_05740C		Ortholog(s) have DNA binding, ubiquitin-protein ligase activity and role in histone catabolic process, histone ubiquitination, regulation of transcription from RNA polymerase II promoter in response to oxidative stress	Transcription factor	T6E07	CCTTACGGTTAATGAGATGG
orf19.1275	C4_05880W	GAT1	GATA-type transcription factor; regulator of nitrogen utilization; required for nitrogen catabolite repression and utilization of isoleucine, tyrosine and tryptophan N sources; required for virulence in a mouse systemic infection model	Transcription factor	T5E01	GAGGCACTATAACCATTACC
orf19.130	C6_01190C	VPS15	Protein involved in retrograde endosome-to-Golgi protein transport; required for normal virulence	GO_cerevisiae	T6H07	TGTCACGACCACAAAGGAGC
orf19.1314	C4_03600C		Protein of unknown function; planktonic growth-induced gene	Transcription factor	T3G11	CTCACTGATGGGTAAGTATG
orf19.1341	C7_03340C	PRR2	Putative serine/threonine protein kinase; mutation confers resistance to 5-fluorocytosine (5-FC)	Protein kinase	T2A10	ACATCGGTGGAATCGTGCTC
orf19.1401	C2_09530W	EAP1	GPI-anchored cell wall adhesin; Efg1-regulated; mutant suppresses cell adhesion, filamentation, invasive growth defects of S. cerevisiae flo8 or flo11 mutant; biofilm induced; required for biofilm formation; Bcr1-repressed in a/a biofilms	Cell wall genes	T7E11	AGTACAAACTAACGGGTTGC
orf19.1434	C2_08380C		Ortholog(s) have protein kinase activator activity	DNA replication/recombination/repair	T1B09	AAGATGGTGCAAGACTGCCC
orf19.1446	C2_01410C	CLB2	B-type mitotic cyclin (cyclin-dependent protein kinase regulatory subunit); essential; required for wild-type mitotic exit; role in cell polarization; interacts with catalytic subunit Cdk1; Spider biofilm repressed	Various	T4F01	TGAGATCCGCTACATGCTCG
orf19.1468	C2_01600C	CDC55	Ortholog(s) have protein phosphatase type 2A regulator activity, protein serine/threonine phosphatase activity	GO_cerevisiae	T4E04	GTAGACTATACCTGCATCCG
orf19.147	C2_04660C	YAK1	Predicted serine-threonine protein kinase; involved in hyphal growth regulation and biofilm formation; flow model biofilm induced; induced in core caspofungin response	Protein kinase	T5G08	CGTCAGATTTGAGAATGTGC
orf19.1474	C2_01640W	SLA1	Protein required for assembly of the cortical actin cytoskeleton; contains three SH3 domains; transcription is regulated by Nrg1 and Mig1; flow model biofilm repressed	Protein kinase	T6B06	TTCGACGCGAGACTCTAGTG
orf19.1476	C2_01650W		Ortholog(s) have mRNA (N6-adenosine)-methyltransferase activity, role in mRNA methylation, meiosis, negative regulation of pseudohyphal growth and MIS complex localization	DNA replication/recombination/repair	T1B07	TCACCGTAACTAGACGTTTC
orf19.1496	C2_01870C		Putative transcription factor with zinc finger DNA-binding motif; Hap43p-repressed gene	Transcription factor	T3E10	CATCGAGATTACCGCGTCTG
orf19.1499	C2_01890W	CTF1	Putative zinc-finger transcription factor, similar to A. nidulans FarA and FarB; activates genes required for fatty acid degradation; induced by oleate; null mutant displays carbon source utilization defects and slightly reduced virulence	Transcription factor	T6H04	ATAGAAGGGCAACCCGCCTA
orf19.1542	C2_02240C	HEX3	Protein similar to S. cerevisiae Hex3p, which is involved in DNA damage response; transposon mutation affects filamentous growth	DNA replication/recombination/repair	T1A08	CATCGGGATTCACTGCTCGT
orf19.1565	C2_02420C		Protein of unknown function	Transcription factor	T4B10	AGAACTAATCTGCCTGAACG
orf19.1571	C2_02470C	ATO7	Putative fungal-specific transmembrane protein	DNA replication/recombination/repair	T6C12	GCCCAGGTAGTACAGTTACG
orf19.1574	C2_02500W		Putative TFIID subunit involved in RNA polymerase II transcription initiation; possibly an essential gene, disruptants not obtained by UAU1 method	DNA replication/recombination/repair	T1E07	TAGACTGTGCTCACGCTGCT
orf19.1576	C2_02520W		Ortholog(s) have nuclear localization sequence binding, ubiquitin binding activity, role in response to ethanol and cytosol localization	Transcription factor	T4B11	CATTACCGAACATGGCGTAC
orf19.1577	C2_02530W		Has domain(s) with predicted sequence-specific DNA binding, sequence-specific DNA binding transcription factor activity, zinc ion binding activity and role in regulation of transcription, DNA-dependent	Transcription factor	T3A09	ACATCAAGACCACGTTGCTA
orf19.1589	C2_02630W		Putative transcription factor component of the core factor (CF) rDNA transcription factor complex; Spider biofilm induced	Transcription factor	T3E08	GGCACCTAAACAGAGTCGCA
orf19.1596	C4_03910W	FGR28	Protein lacking an ortholog in S. cerevisiae; transposon mutation affects filamentous growth; possibly an essential gene, disruptants not obtained by UAU1 method	DNA replication/recombination/repair	T1H07	CCCGTTGCATGAATATGTTC
orf19.1605	C2_09470C	PMS1	Putative DNA mismatch repair factor; ortholog of S. cerevisiae PMS1 which is an ATP-binding protein involved in DNA mismatch repair	DNA replication/recombination/repair	T1E11	TTAGGCGAGACAGACTGCTC
orf19.1619	C3_02260C		Putative kinase subunit of RNA polymerase II carboxy-terminal domain kinase I; possibly an essential gene, disruptants not obtained by UAU1 method	Protein kinase	T4F08	TCGAGTACCGTAGATTCGCT
orf19.1622	C3_02230C	YCG1	Putative condensin G	DNA replication/recombination/repair	T1G12	CATATCTTCTAACTTGGCCG
orf19.1623	C3_02220W	CAP1	AP-1 bZIP transcription factor; apoptotic, oxidative stress response/resistance, multidrug resistance; nuclear in oxidative stress; complements S. cerevisiae yap1 mutant; oralpharyngeal candidasis-, human neutrophil, Spider biofilm induced	Transcription factor	T4D02	ACGCCTATGCTACGTGTGTT
orf19.1636	C3_02100W	STE50	Protein with sterile alpha motif (SAM) and Ras-associated domain (RAD); similar to S. cerevisiae Rad50p, which is involved in signal transduction via interaction with and regulation of MAPKKK	Various	T3B11	AGTCGCGCTGTCCATTTGCT
orf19.1646	C3_02020W		Ortholog(s) have rRNA primary transcript binding activity	DNA replication/recombination/repair	T7D02	TGCTACGAGCTATACTCACT
orf19.1648	C3_02000W	RAD50	Putative DNA double-strand break repair factor; involved in response to oxidative stress and drug resistance; flow model biofilm repressed	Yak1 Interactors	T6F06	TATACACGGGAAGCACGAGC
orf19.166	CR_02560C	ASG1	Gal4p family zinc-finger transcription factor with similarity to S. cerevisiae Asg1p	Transcription factor	T6D02	GGGTACTTCACCATTCCTAG
orf19.1671	C3_01730C	UTR2	Putative GPI anchored cell wall glycosidase; role in adhesion, hyphal growth on Spider (not serum) medium; chitin-binding, glycosyl hydrolase domains; induced during cell wall regeneration; mRNA in yeast-form cells; Spider biofilm induced	Cell wall genes	T7D10	GGCACACATTATTCGCAAAC
orf19.1674	C3_01700W	CDC53	Cullin, a scaffold subunit of the SCF ubiquitin-ligase complexes; depletion leads to increased filamentous growth and premature cell death	Yak1 Interactors	T5G06	TTGACTGCGAGACTTCCGGT
orf19.1683	C3_01600W	PPH21	Putative protein phosphatase of the Type 2A-related family (serine/threonine-specific), similar to S. cerevisiae Pph21p; caspofungin repressed; possibly an essential gene, disruptants not obtained by UAU1 method	Protein phosphatase	T3B02	CCTATAAGCGAACTTCTGAC
orf19.1690	C3_01550C	TOS1	Protein similar to alpha agglutinin anchor subunit; secreted; exogenously expressed protein is a substrate for Kex2 processing in vitro; fluconazole-induced; induced by alpha pheromone in SpiderM medium; Hap43-induced	Cell wall genes	T7G12	AGTCTACCCACATGCTTTAG
orf19.1697	C3_01520C		Ortholog(s) have role in cytoplasmic translation and cytoplasm, polysomal ribosome localization	Transcription factor	T3F01	AGCTACGTCTCACTCTATGT
orf19.1699	C3_01500C	BZZ1	Protein similar to S. cerevisiae Bzz1p, which is an SH3 domain protein involved in the regulation of actin polymerization	Protein kinase	T4G10	GTATAGACACTGACGGACAG
orf19.1714	C3_01370C	PGA44	Putative GPI-anchored protein	Cell wall genes	T7B08	ATCAGAGCCACTGCCAGAAG
orf19.1718	C3_01330W	ZCF8	Predicted Zn(II)2Cys6 transcription factor; repressed by fluphenazine treatment; required for yeast cell adherence to silicone substrate	Transcription factor	T5D12	AATTCGCTCTAAGCTGGGCG
orf19.1729	C3_01220W		Putative transcription factor with zinc finger DNA-binding motif	Transcription factor	T2F10	GTGCAGACTCAACACCATGA
orf19.173	CR_02510W		C2H2 transcription factor; induced by Mnl1 under weak acid stress	Transcription factor	T6A04	CACAGAGCGGCAAGGACTTA
orf19.175	CR_02500W		Ortholog of C. dubliniensis CD36 : Cd36_27430, C. parapsilosis CDC317 : CPAR2_802450, Candida tenuis NRRL Y-1498 : CANTEDRAFT_113969 and Debaryomyces hansenii CBS767 : DEHA2A13002g	Transcription factor	T4H03	CTACTGATGAGGAGCTTGAT
orf19.1754	C2_10260C	CMK2	Putative calmodulin-dependent protein kinase; involved in cell wall integrity and oxidative stress response	Protein kinase	T3E12	ATACTTCGCCGGAGAGGTCT
orf19.1757	C2_10230W		Putative C2H2 transcription factor; expression upregulated in clinical isolates from HIV+ patients with oral candidiasis; Spider biofilm induced	Transcription factor	T4B08	CACGGTACTTCAGATTTCCT
orf19.1759	C2_10220C	PHO23	Ortholog(s) have methylated histone residue binding activity	Transcription factor	T3H12	CAGTCGTACTCATGCTGATG
orf19.1760	C2_10210C	RAS1	RAS signal transduction GTPase; regulates cAMP and MAP kinase pathways; role in hyphal induction, virulence, apoptosis, heat-shock sensitivity; nonessential; plasma membrane-localized; complements viability of S. cerevisiae ras1 ras2 mutant	Yak1 Interactors	T2G8	AGTTCGACTGAATCGCCATC
orf19.1762	C2_10190C	OCA1	Putative protein phosphatase of the PTP family (tyrosine-specific); ortholog of S. cerevisiae Oca1; mutant is viable; mutant shows virulence defect	Protein phosphatase	T2G7	ACCGTAGCCGGACTATGTCT
orf19.1769	C2_10120W		Ortholog(s) have G-protein beta/gamma-subunit complex binding, actin binding activity, role in positive regulation of transcription from RNA polymerase II promoter by pheromones, protein folding and cytoplasm localization	Various	T2C7	CGGACGACTATAATAATCGC
orf19.1792	C4_05340W		Ortholog(s) have ubiquitin-protein ligase activity	DNA replication/recombination/repair	T6D10	TACAGCTCAGCACTTGACGG
orf19.1803	CR_04910W	CDC43	Beta subunit of heterodimeric protein geranylgeranyltransferase type I; GGTase I enzyme binds zinc, is Mg-dependent; Cdc42p is GGTase I substrate	GO_cerevisiae	T3C05	GCTGCACATCAATCAACGGA
orf19.1814	CR_07090W	STT4	Putative phosphatidylinositol-4-kinase	Various	T6E08	CCTGGCTCGAAATCACATAA
orf19.1815	CR_07080W		Ortholog of S. cerevisae/S. pombe Tif6; constituent of 66S pre-ribosomal particles; Spider biofilm induced	Yak1 Interactors	T2B6	ACAGTCGCGGAAGAGTCATC
orf19.1822	C1_06280C	UME6	Zn(II)2Cys6 transcription factor; role in hyphal extension, virulence, adherence to plastic; rat catheter biofilm induced; has a long 5'-UTR that regulates translational efficiency and controls transition to filamentous growth	DNA replication/recombination/repair	T1F10	GGAATACGAGTCAAGTGTAC
orf19.1824	C1_06260W	PGA50	Putative GPI-anchored protein; adhesin-like protein	Cell wall genes	T7C08	ACGCAGTAGCGACGATTATG
orf19.1826	C1_06230C	MDM34	Putative zinc finger transcription factor; macrophage-downregulated; flow model biofilm induced; flow model and Spider biofilm induced	Transcription factor	T4A11	TATGTTCTGACAGCCTCCGG
orf19.1842	CR_06910W	BUD5	Predicted GTP/GDP exchange factor for Rsr1; rat catheter biofilm induced	GO_cerevisiae	T6A08	GGTACAGACACTGCGACAAC
orf19.1850	CR_06830C	SIW14	Putative protein phosphatase of the PTP family (tyrosine-specific), similar to S. cerevisiae Siw14p; mutant shows virulence defect; Hap43p-repressed gene	Protein phosphatase	T2B8	AATCGACTGGAAGTGTCTGC
orf19.1874	C2_07530C		Ortholog(s) have protein serine/threonine kinase activity, role in meiosis, meiotic recombination checkpoint, protein phosphorylation, regulation of linear element assembly and cytosol, linear element localization	Protein kinase	T3F09	ACGACGCGGTAATTTGTCTC
orf19.1901	C2_07350W	MCM3	Putative DNA replication protein; periodic mRNA expression, peak at cell-cycle M/G1 phase; Spider biofilm induced	Yak1 Interactors	T5E11	GCGCGAAGAGCATATTAGAC
orf19.191	C2_04760W	KIC1	Member of the GCK-III subfamily of eukaryotic Ste20p kinases; in RAM cell wall integrity signaling network; role in cell separation, azole sensitivity; required for hyphal growth; constitutive expression is MTL, white-opaque independent	Protein kinase	T5A12	CCTCTTCGTACAGTTGGGTG
orf19.1911	C2_00100C	PGA52	GPI-anchored cell surface protein of unknown function; Hap43p-repressed gene; fluconazole-induced; possibly an essential gene, disruptants not obtained by UAU1 method	Cell wall genes	T7A09	AGGCACTCACTCTAAGGCAG
orf19.1943	C5_01260W		Ortholog of C. parapsilosis CDC317 : CPAR2_302610, C. dubliniensis CD36 : Cd36_51070, Candida orthopsilosis Co 90-125 : CORT_0E04770 and Spathaspora passalidarum NRRL Y-27907 : SPAPADRAFT_50634	DNA replication/recombination/repair	T1C10	TGTACCACGAAATCATGCCA
orf19.1944	C5_01250W	GPR1	Plasma membrane G-protein-coupled receptor of the cAMP-PKA pathway; required for WT hyphal growth; reports differ on role in cAMP-mediated glucose signaling; Gpr1 C terminus binds Gpa2; regulates HWP1 and ECE1; flow model biofilm induced	Other signaling comp	T5E09	ACCCTTACAGGAGGTGCAAG
orf19.1949	C5_01210W	VPS1	Dynamin-family GTPase-related protein; induced upon adherence to polystyrene; regulated by Gcn2p and Gcn4p	Yak1 Interactors	T5C03	CGGATATTCTTCACAGGTGT
orf19.1956	C5_01140C		Ortholog(s) have role in reciprocal meiotic recombination and mitochondrion localization	DNA replication/recombination/repair	T1E09	GAGGCTTGCACATCCAGTTC
orf19.1960	C5_01100C	CLN3	G1 cyclin; depletion abolishes budding and causes hyphal growth defects; farnesol regulated, functional in S. cerevisiae; possibly essential (UAU1 method); other biofilm induced; Spider biofilm induced	Various	T3D11	CATTGGATTAGACCGTGTGT
orf19.1971	C5_00980W	TRY3	RING-finger transcription factor; regulator of yeast form adherence; required for yeast cell adherence to silicone substrate; Spider biofilm induced	Transcription factor	T4A02	CCTACCGTCAGGATATTATG
orf19.1985	CR_07700W		Has aminoglycoside phosphotransferase and protein kinase domains; rat catheter and flow model biofilm induced	Protein kinase	T3C06	TCGACCAAAGAACCTGTTGA
orf19.1989	C2_01360C	DCW1	Protein with predicted GPI modification; dfg5 dcw1 double mutant is inviable; not required for wild-type hyphal growth; upregulated in cyr1 mutant (yeast or hyphal form); Hap43-induced	Cell wall genes	T7G09	TCAGGAGTGGAATGCACCTC
orf19.20	C2_06420C	RTS1	Putative serine/threonine-protein phosphatase B-type regulatory subunit; transcription is regulated upon yeast-hyphal switch	Protein phosphatase	T5C10	AGGAACATCTTGGCAATGAC
orf19.2014	C2_01110C	BCY1	Protein kinase A regulatory subunit; required for nuclear localization of Tpk1; physically interacts with Tpk1; essential; apoptosis-regulated; bcy1 heterozygous or bcy1 tpk2 mutant has filamentous growth defect	Other signaling comp	T3H10	TCCACGGCGAGCAGTTTATG
orf19.2033	C2_00910W	PGA19	Putative GPI-anchored protein; macrophage-induced gene; mutants are viable	Cell wall genes	T7E06	GTGCATATAAGACACCGTAC
orf19.2044	C2_00800C	PGA27	Putative GPI-anchored protein	Cell wall genes	T7E10	ACTATTATGGCAGATGACGG
orf19.2054	C2_00720C	FGR15	Putative transcription factor with zinc finger DNA-binding motif; lacks an ortholog in S. cerevisiae; transposon mutation affects filamentous growth; caspofungin induced; mutation causes marginal increase in caspofungin sensitivity	Transcription factor	T4D04	AATCTCCAGGCATTGCGAGG
orf19.2060	C2_00680C	SOD5	Cu and Zn-containing superoxide dismutase; protects against oxidative stress; induced by neutrophils, hyphal growth, caspofungin, osmotic/oxidative stress; oralpharyngeal candidiasis induced; rat catheter and Spider biofilm induced	Cell wall genes	T7D06	CTTACTCTGGCGATGAGCGT
orf19.2062	C2_00660C	SOD4	Cu and Zn-containing superoxide dismutase; role in response to host innate immune ROS; regulated on white-opaque switch; ciclopirox olamine induced; caspofungin repressed; SOD1,4,5,6 gene family; yeast-associated; Spider biofilm induced	Cell wall genes	T7F06	CCACTGGATACAGATTCATC
orf19.207	C2_08980C	PGA55	GPI-anchored adhesin-like protein; filament induced; regulated by Nrg1, Tup1; regulated upon hyphal formation; mRNA binds to She3 and is localized to yeast-form buds and hyphal tips; induced during chlamydospore formation	Cell wall genes	T7E12	ACCCAGTAGTGAACAGGAGC
orf19.2075	C2_00520W	DFG5	N-linked mannoprotein of cell wall and membrane; possible signal transducer; role in hyphal growth and HWP1 induction in alkaline pH; GPI modification predicted; dfg5 dcw1 double mutant is inviable; caspofungin-induced, fungal-specific	Cell wall genes	T7E09	CGCGATCTGATAAGTGTTTC
orf19.2084	C2_00450C	CDH1	Protein involved in regulation of mitosis; similar to S. cerevisiae Cdh1, which is an APC/C component; transcriptionally induced by Mnl1 under weak acid stress	DNA replication/recombination/repair	T1G07	TGCCTACGCAAAGCGAGCAA
orf19.2087	C2_00440W	SAS2	Predicted histone acetyltransferase involved in histone H4 acetylation; member of MYST family	Transcription factor	T3E01	AATTCAGCGGCACACAGGTC
orf19.2093	C2_00380C	RFA1	Putative DNA replication factor A; RNA abundance regulated by cell cycle, tyrosol and cell density	DNA replication/recombination/repair	T1D08	TCACCCTGTGCATTAGTGCT
orf19.2097	C2_00350W		Predicted DNA-dependent ATPase/helicase; Spider biofilm induced	Transcription factor	T6G03	TCAAGCGAATCCCATGTGAC
orf19.2102	C2_00300C	CKB1	Regulatory subunit of protein kinase CK2 (casein kinase II), beta subunit; null mutants are hypersensitive to caspofungin and hydrogen peroxide medium	Various	T2H8	GACAGGAGCTATAATGACTC
orf19.2105	C2_00280C		Putative pre-mRNA-splicing factor; possibly an essential gene, disruptants not obtained by UAU1 method	Transcription factor	T2C5	CCATCCATGAGATATGTGAG
orf19.2108	C2_00240C	SOD6	Copper- and zinc-containing superoxide dismutase; gene family includes SOD1, SOD4, SOD5, and SOD6; gene may contain an intron; Hap43-repressed; flow model and rat catheter biofilm induced	Cell wall genes	T7D08	GCGCCATGCAAATGAGCCAA
orf19.2119	C2_00140W	NDT80	Ortholog of Ndt80; meiosis-specific transcription factor; activator of CDR1 induction by antifungal drugs; required for wild-type drug resistance and for Spider biofilm formation; transcript induced by antifungal drug treatment	DNA replication/recombination/repair	T7B01	GTGCGAACCAACGTACTACA
orf19.217	C2_08890W		Ortholog(s) have sequence-specific DNA binding activity	Transcription factor	T3H04	AATTCGGCTCAACATGGGCC
orf19.2174	C2_08110W	RAD57	Putative DNA recombination and repair protein; induced by interaction with macrophage; transcript is regulated by Nrg1, Mig1, and Tup1; essential protein; S. cerevisiae ortholog is essential	DNA replication/recombination/repair	T7C01	CGGCGAAGGAACCATGTATA
orf19.220	C2_08870C	PIR1	1,3-beta-glucan-linked cell wall protein; N-mannosylated, O-glycosylated by Pmt1; cell wall defect in het mutant; Hog1/fluconazole/hypoxia induced; iron/Efg1/Plc1/temp regulated; flow model biofilm induced; hyphal, Spider biofilm repressed	Cell wall genes	T7G08	GCGCGATACATATACATCTC
orf19.2204.2	C2_07750W	RHO2	Ortholog(s) have GTPase activity	GO_cerevisiae	T2F3	GTATCATATCCATGTCCACG
orf19.2222	C2_08270C		Putative casein kinase; plasma membrane-localized	Protein kinase	T3F04	GCAAGAAATACAGCGGGCTC
orf19.223	C2_08860W		Putative serine/threonine protein kinase; Hap43-repressed; induced by prostaglandins; possibly an essential gene, disruptants not obtained by UAU1 method; flow model biofilm induced; Spider biofilm induced	Protein kinase	T5A09	AGACACCATGTGCCAATCTA
orf19.2236	C2_06830C	FHL1	Fork-head transcription factor; forms a heterodimer with Ifh1 that is tethered to promoters by Tbf1; positively regulates rRNA and ribosomal protein gene transcription	Transcription factor	T6A05	CCCTCGATGAAATGACTACA
orf19.2237	C2_06840W	SPR1	Putative GPI-anchored protein; similar but not orthologous to S. cerevisiae Spr1, a sporulation-specific exo-1,3-beta-glucanase; mutant is viable	Cell wall genes	T7F10	AGATTGCATGAACCGCCAGC
orf19.2267	C2_07120W	RFA2	Putative DNA replication factor A; RNA abundance regulated by cell cycle, tyrosol and cell density	DNA replication/recombination/repair	T1C03	GGCAGAACCAGCAATTTCCA
orf19.2268	C2_07130C	RCK2	Predicted MAP kinase-activated protein kinase, similar to S. cerevisiae serine/threonine protein kinase Rck2p; induced by osmotic stress via Hog1p; macrophage/pseudohyphal-repressed; mutants are sensitive to rapamycin	Protein kinase	T4C07	TAGGCATGTAGCATTACCGG
orf19.2277	C2_07210C	TPK2	cAMP-dependent protein kinase catalytic subunit; isoform of Tpk1; needed for epithelial cell damage, engulfment and oral (not systemic) virulence in mice; control of morphogenesis and stress response; rat catheter, Spider biofilm repressed	Protein kinase	T3C09	CCTATAATGCCATGTGATGC
orf19.229	C3_02410C		Ortholog(s) have ubiquitin-protein ligase activity, role in protein ubiquitination involved in ubiquitin-dependent protein catabolic process and chromosome, centromeric region, mitotic spindle pole body, nucleus localization	Transcription factor	T3G05	ACACGTCTGACAGTTGCATG
orf19.2320	C1_10950C		Putative serine/threonine-protein kinase; possibly an essential gene, disruptants not obtained by UAU1 method	Protein kinase	T4G01	GCACTACTATAATCCGAGTC
orf19.2324	C1_10930C	UBA4	Putative ubiquitin activating protein; Hap43-repressed; induced by prostaglandins; clade-associated gene expression	Protein phosphatase	T3F08	GCATGATCGTAATGGACTAG
orf19.233.1	C3_02450W	HRT1	Ortholog of S. cerevisiae Hrt1; component of a nuclear ubiquitin-protein ligase complex involved in cell cycle control; induced by hydroxyurea; Spider biofilm induced	Yak1 Interactors	T2E1	ATGGACGATCTGGTAACACG
orf19.2331	C1_10860C	ADA2	Zinc finger and homeodomain transcriptional coactivator; role in cell wall integrity and in sensitivity to caspofungin; required for the normal transcriptional response to caspofungin; required for yeast cell adherence to silicone substrate	Transcription factor	T3D09	GCGCACTTCTACTAATATCG
orf19.2356	CR_07060C	CRZ2	C2H2 transcription factor; crz1 not crz2 null mutation suppresses fluconazole resistance of homozygous cka2 null; Rim101-repressed at pH 8; required for yeast cell adherence to silicone substrate; Spider biofilm induced	Transcription factor	T4A04	CAGGTCTGACGATTTAGTGT
orf19.2379	CR_03420C	NOT4	Putative E3 ubiquitin-protein ligase; required for maintenance, but not induction, of hyphal development; homozygous null mutant is avirulent in mouse systemic infection despite persistence in host; repressed in rat oral candidiasis	Transcription factor	T4A06	CCCGAAGCGAAATCGTTTAA
orf19.239	C3_02490C		Putative ATP-dependent helicase; induced by nitric oxide	DNA replication/recombination/repair	T2A01	TGACGCGCCAAAGGCATCAA
orf19.2393	CR_03310C		Putative transcription factor with zinc finger DNA-binding motif	Transcription factor	T2A6	GTGGTCGCCCAAGCAACAAA
orf19.2395	CR_03290C	IME2	Putative serine/threonine protein kinase; mutation confers hypersensitivity to amphotericin B	Protein kinase	T4F04	ATATCGACCATCCGCGTAAG
orf19.2399	CR_03240C		Putative transcription factor with zinc finger DNA-binding motif; similar to bacterial DnaJ; induced in low iron	Transcription factor	T4H07	AGATACCGTCCCAGTTGCTG
orf19.2410	CR_03150W	SYS3	Protein similar to S. cerevisiae Sys3p; putative role in endosome-Golgi vesicle docking; upregulated in biofilm; induced upon adherence to polystyrene	DNA replication/recombination/repair	0	0
orf19.2417	CR_03100W	SMC5	Protein similar to S. cerevisiae Smc5p, which is involved in DNA repair; transposon mutation affects filamentous growth	DNA replication/recombination/repair	T1H11	GAGCGACTCCGATTCGTACT
orf19.2429	C1_06160W		Protein of unknown function; induced by alpha pheromone in SpiderM medium	DNA replication/recombination/repair	T1F05	TATGGCACTACAGAGCCTGC
orf19.2432	C1_06130C	HAC1	bZIP transcription factor; role in unfolded protein response and control of morphology; transcript undergoes atypical splicing at C terminus under ER stress; induced during mating and by caspofungin; mRNA binds She3; Spider biofilm induced	Transcription factor	T3G01	CCCAGGTAATAATTTGCCAC
orf19.2447	C1_05980W		Putative Type II phosphatidylinositol 4-kinase; Ssr1-repressed; flow model biofilm repressed	Various	T5F03	AGCCTAACGATCCATGTAAG
orf19.245	C3_02560W	DDC1	Putative DNA damage checkpoint protein; transcript induced during filamentous growth; regulated by Nrg1, Tup1	DNA replication/recombination/repair	T6E09	GGGCCTACATCTTTCTCAAG
orf19.2451	C1_05960W	PGA45	Putative GPI-anchored cell wall protein; repressed in core caspofungin response; Hog1-induced; regulated by Ssn6; Mob2-dependent hyphal regulation; flow model biofilm induced	Cell wall genes	T7C10	CCCTGAGTGTAAGGTTATCG
orf19.2458	C1_05910W	SIP5	Protein of unknown function; flow model, rat catheter and Spider biofilm induced	Transcription factor	T4D03	ACCGTAGTCGCAGGTTTGAT
orf19.2475	C1_05760C	PGA26	GPI-anchored adhesin-like protein of the cell wall; role in cell wall integrity; required for normal virulence; induced in high iron and during cell wall regeneration; Hap43-repressed	Cell wall genes	T7C04	AGAGCACTTTAACCACGGGC
orf19.2504	C3_01000W	BMS1	Putative GTPase; Hap43-induced gene; mutation confers resistance to 5-fluorocytosine (5-FC); flucytosine induced; repressed by prostaglandins; Spider biofilm induced	Yak1 Interactors	T6E05	CCCGTGAATATAAGTGAAGC
orf19.2519	CR_01360W		Ortholog(s) have role in chromosome segregation and nuclear MIS12/MIND complex localization	DNA replication/recombination/repair	T1E01	GCTCTGAACATAGCATCAAC
orf19.2528	CR_01420W		Putative RNA polymerase III transcription factor (TFIIIB) subunit; flucytosine repressed	Transcription factor	T5B01	GCCGAGTTAAGAAGCACCAC
orf19.2534	CR_01500W	PIN4	Protein with similarity to S. cerevisiae Pin4p; transposon mutation affects filamentous growth	DNA replication/recombination/repair	T1H10	GCCCATGATAAATCTCTGCA
orf19.2538	CR_01520W	PTC2	Protein phosphatase of the Type 2C-related family (serine/threonine-specific) with a potential role in DNA damage checkpoint control; localizes to both cytoplasm and mitochondria; mutant shows virulence defect	Protein phosphatase	T4D08	TTCCAACAGCGGGACAAGGA
orf19.2540	CR_01540W	SAS3	Similar to silencing proteins; increased transcription is observed upon fluphenazine treatment; rat catheter biofilm repressed	Transcription factor	T5E08	GACCAGCATTATCTCCAAAG
orf19.255	C3_02640C	ZCF1	Zn(II)2Cys6 transcription factor; transcript regulated during hypha formation; 5'-UTR intron; mutants show decreased colonization of mouse kidneys; flow model biofilm induced; Spider biofilm induced	Transcription factor	T5H09	CCTCATATCGCATTAGATCG
orf19.259	C3_02670W		Protein with a predicted role in 60S ribosomal subunit assembly; flow model biofilm induced	Transcription factor	T2F6	TGAGCCTATCGCACACTTGG
orf19.2612	CR_02120C		C2H2 zinc finger transcription factor; expression reduced in ssr1 null mutant; flow model biofilm induced	Transcription factor	T2E6	GCGTAATCACCGATAATCTC
orf19.2614	CR_02140W	RSR1	RAS-related protein; GTP/GDP cycling required for wild-type polar bud site selection, hyphal growth guidance; role in systemic virulence in mouse; geranylgeranylation predicted; suppresses S. cerevisiae cdc24-4 mutant heat sensitivity	GO_cerevisiae	T2D6	AGCCGCAATGACAGCTTATA
orf19.2647	C5_03320C	ZCF14	Putative Zn(II)2Cys6 transcription factor; caspofungin induced	Transcription factor	T4H04	GACGAGTATAGATCATAGCG
orf19.2649	C5_03310C	PCL1	Cyclin homolog; transcript induced by filamentous growth; induced by alpha pheromone in SpiderM medium	Various	T3G03	AACTGCTCTTAATGTCACGG
orf19.2674	C4_03160C		Putative transcription factor with zinc finger DNA-binding motif; Hap43p-repressed gene	Transcription factor	T2B11	ATATCTGCGCCAGTGCGATG
orf19.2678	C4_03120C	BUB1	Putative cell cycle checkpoint kinase; mutation confers increased sensitivity to nocodazole	Protein kinase	T5C12	TAGATAGGCGCAGCTTCCTC
orf19.2685	C4_03070W	PGA54	GPI-anchored protein; Hog1-repressed; induced in cyr1 or efg1 mutant or in hyphae; colony morphology-related gene regulation by Ssn6; induced in RHE model; mRNA binds She3; regulated in Spider biofilms by Tec1, Egf1, Ntd80, Rob1, Brg1	Cell wall genes	T7F08	GGAGGCAGTACACTACCTTC
orf19.2695	C4_02970C	UBR1	Protein similar to S. cerevisiae Ubr1p ubiquitin-protein ligase; transposon mutation affects filamentous growth; Spider biofilm induced	Transcription factor	T6C08	GGAGTCTAACCAGCTATGCC
orf19.2699	C4_02940W	ABP1	Ortholog of S. cerevisiae Abp1; actin-binding protein of the cortical actin cytoskeleton; caspofungin induced; protein only detected in stationary phase yeast-form cultures; Spider biofilm repressed	Protein kinase	T4D12	CCAGCGAATGTCGATCAATC
orf19.2706	C4_02900C	CRH11	GPI-anchored cell wall transglycosylase, putative ortholog of S. cerevisiae Crh1p; predicted glycosyl hydrolase domain; similar to Csf4p and to antigenic A. fumigatus Aspf9; predicted Kex2p substrate; caspofungin-induced	Cell wall genes	T7H09	ATATTCAGACCAGCGCAGGC
orf19.2713	C4_02820W		Ortholog(s) have role in reciprocal meiotic recombination and nucleus localization	DNA replication/recombination/repair	0	0
orf19.2728	C4_02700W		Ortholog(s) have DNA clamp loader activity, role in DNA damage checkpoint, nucleotide-excision repair, reciprocal meiotic recombination and Rad17 RFC-like complex, nucleus localization	DNA replication/recombination/repair	T1F07	GGGATTCACACATTAACCAC
orf19.2753	C4_02490W	ZCF15	Predicted Zn(II)2Cys6 transcription factor of unknown function; rat catheter biofilm induced	Transcription factor	T6A01	TGAGGAACACGGTGCAATAC
orf19.2765	C4_02390W	PGA62	Adhesin-like cell wall protein; putative GPI-anchor; fluconazole-induced; induced in high iron; induced during cell wall regeneration; Cyr1 or Ras1 repressed; Tbf1 induced	Cell wall genes	T7E05	CCTTGAAGCTAAGTGCATTC
orf19.2767	C4_02370C	PGA59	Adhesin-like cell wall protein; putative GPI-anchor; colony morphology-related gene regulation by Ssn6; Hap43-induced; Spider biofilm repressed	Cell wall genes	T7G03	CATCTATGCGAACTTATGCC
orf19.2771	C4_02310W	BEM3	Putative GTPase-activating protein (GAP) for Rho-type GTPase Cdc42p; involved in cell signaling pathways that control cell polarity; similar to S. cerevisiae Bem3p	GO_cerevisiae	T6G04	CCGCCACTAATAGAATTGGA
orf19.2781	C1_07640C		Protein with predicted serine/threonine kinase and tyrosine kinase domains; possibly an essential gene, disruptants not obtained by UAU1 method; Spider biofilm induced	Protein kinase	T5A10	TTAGAGCGACGAGACTCACG
orf19.2791	C1_07540C	BBC1	Putative SH3-domain-containing protein	Protein kinase	T6E01	CCCAGCGAGCTAAAGATTCA
orf19.2808	C3_04020C	ZCF16	Predicted Zn(II)2Cys6 transcription factor; mutants are viable; rat catheter biofilm induced	Transcription factor	T6F03	GACCATACTGCATACTAAGC
orf19.2823	CR_02640W	RFG1	HMG domain transcriptional repressor of filamentous growth and hyphal genes; in Tup1-dependent and -independent pathways; binds DNA; transcript not regulated by oxygen or serum; not responsible for hypoxic repression; Spider biofilm induced	Transcription factor	T4C09	ATTATTGAGCCCGCGCTGTG
orf19.2833	CR_02750C	PGA34	Putative GPI-anchored protein; transcript repressed by alpha pheromone in SpiderM medium; induced in oralpharyngeal candidasis; flow model biofilm induced; Spider biofilm induced	Cell wall genes	T7A05	GCCCAGGTTTAATAATCCTC
orf19.2842	CR_02850C	GZF3	GATA-type transcription factor; oxidative stress-induced via Cap1; mutant has abnormal colony morphology and altered sensitivity to fluconazole, LiCl, and copper; Spider biofilm induced	Transcription factor	T5C04	ATGACGGCTGCACTGTGTCT
orf19.2843	CR_02860W	RHO1	Small GTPase of Rho family; regulates beta-1,3-glucan synthesis activity and binds Gsc1p; essential; expected to be geranylgeranylated by geranylgeranyltransferase type I; plasma membrane-localized	GO_cerevisiae	T2C4	GCCTAATTTACAAGCGCCTA
orf19.2876	C4_06580W	CBF1	Transcription factor; binds ribosomal protein gene promoters and rDNA locus with Tbf1; regulates sulfur starvation-response, respiratory, glycolytic genes; does not bind to centromeres as does S. cerevisiae Cbf1; Spider biofilm repressed	Transcription factor	T2E5	GGTCTATCATAATCCAGCTC
orf19.2878	C4_06560W	PGA15	Putative GPI-anchored protein	Cell wall genes	T7F04	CAAGCGGTCACAATGCGTCA
orf19.2879	C4_06550C	IFF5	Putative GPI-anchored protein; adhesin-like protein; possibly an essential gene, disruptants not obtained by UAU1 method	Cell wall genes	T7C12	CACAGTCACTCATTAGTCGG
orf19.2886	C4_06480C	CEK1	ERK-family protein kinase; required for wild-type yeast-hypha switch, mating efficiency, virulence in mice; Cst20-Hst7-Cek1-Cph1 MAPK pathway regulates mating, and invasive hyphal growth under some conditions; Spider biofilm induced	Protein kinase	T3D07	ATAATGCTGGGCAACGTCCC
orf19.2906	C4_06310C	PGA41	Putative GPI-anchored protein; adhesin-like protein	Cell wall genes	T7A08	AATATGTAGCACACGCCAGC
orf19.2907	C4_06300C	PGA42	Putative GPI-anchored adhesin-like protein; decreased transcription is observed in azole-resistant strains that overexpress CDR1 and CDR2 or MDR1	Cell wall genes	T7C06	CGGTAACGTATAATCCTGTC
orf19.2922	C4_06150C		Ortholog(s) have double-stranded DNA binding activity, role in reciprocal meiotic recombination, synapsis and condensed nuclear chromosome localization	DNA replication/recombination/repair	T6C09	TATTAGCTGCCAGGGCTCTG
orf19.2961	C1_02720W		Putative transcription factor with zinc finger DNA-binding motif	Transcription factor	T3H05	GGGATTTAACCTCCACGTTC
orf19.2969	C1_02810W	RAD16	Ortholog of S. cerevisiae Rad16; a protein that recognizes and binds damaged DNA; flucytosine induced; rat catheter and Spider biofilm induced	Transcription factor	T5E10	GGGCTGAAGACACACCACTA
orf19.2983	C1_02920W	CDC73	Putative transcription elongation factor; cdc73 kap114 double transposon mutation affects filamentous growth; Spider biofilm repressed	DNA replication/recombination/repair	T1H04	GATCCAAGCGTAGCCAACTA
orf19.3001	C1_03080C	TEM1	Putative GTPase involved in mitotic exit and cytokinesis; induced under Cdc5p depletion	Yak1 Interactors	T2G5	ATATAGACCCGGCCAGTGTG
orf19.3010.1	C1_03190C	ECM33	GPI-anchored cell wall protein; mutants show cell-wall defects and reduced adhesion, host cell damage, and endocytosis; mutant infection is immunoprotective in murine model; fluconazole-induced; caspofungin repressed	Cell wall genes	T7F11	AGATGGCACTCACGTCACTG
orf19.3012	C1_03200C	ARO80	Zn(II)2Cys6 transcription factor; transcriptional activator of aromatic amino acid catabolism; regulator of aromatic alcohol biosynthesis via the Ehrlich pathway; mutant is viable	Transcription factor	T6D03	AGCCGTGACGTTATCGACTT
orf19.3018	C1_03250C	SPP1	Putative histone methyltransferase; induced by nitric oxide independent of Yhb1p; cell-cycle regulated periodic mRNA expression	Transcription factor	T3D06	AGCGAGTCCTCACTTTATCT
orf19.3049	C1_03470C		Ortholog(s) have protein kinase activity, role in activation of bipolar cell growth, ascospore wall assembly, protein phosphorylation and cell division site, cytosol, nucleus, prospore membrane localization	Protein kinase	T3H11	ACTAGGGACTAACTTCGCTC
orf19.3071	C3_00800W	MIH1	Putative protein phosphatase of the PTP family (tyrosine-specific); ortholog of S. cerevisiae Mih1; mRNA binds She3	Protein phosphatase	T5B12	CAGACACCTGAATTTGTAGC
orf19.3077	C4_07230C	VID21	Subunit of the NuA4 histone acetyltransferase complex; soluble protein in hyphae; Spider biofilm repressed	Transcription factor	T5G02	GGCACCATTTAATCCCAAAG
orf19.3083	C4_07200C		Putative lipid phosphatase of the endoplasmic reticulum; role in DNA repair, actin cytoskeleton organization, cellular manganese ion homeostasis; Spider biofilm repressed	Protein phosphatase	T3B06	AAAGCAGGTGTCAGAACGTC
orf19.3088	C4_07150W		bZIP transcription factor; possibly transcriptionally regulated upon hyphal formation; Hap43; F-12/CO2 early biofilm induced; Spider biofilm induced	Transcription factor	T2D3	TCGCAGTACGTTAAGTGTCG
orf19.3093	C4_07120C	MSH2	Putative DNA mismatch repair factor; transcript regulated by Nrg1; flucytosine repressed; transcript regulated by tyrosol and cell density	DNA replication/recombination/repair	T1A11	GAGCTGATCTCATGCTTCCT
orf19.3127	C4_06820C	CZF1	Transcription factor; regulates white-opaque switch; hyphal growth regulator; expression in S. cerevisiae causes dominant-negative inhibition of pheromone response; required for yeast cell adherence to silicone; Spider biofilm induced	Transcription factor	T3D05	TTCCGTTGAACAAGGGAGAA
orf19.3149	C2_06730W	LSP1	Eisosome component with a predicted role in endocytosis; protein present in exponential and stationary growth phase yeast cultures; caspofungin repressed; biofilm induced; fungal-specific (no human/murine homolog); sumoylation target	Yak1 Interactors	T2G9	TGAGGCTCCGCATCTCTGAT
orf19.3153	C3_01160W	MSS4	Phosphatidylinositol-4-phosphate 5-kinase; activity induced by phosphatidic acid (Pld1 product); macrophage/pseudohyphal-repressed; mRNA binds to She3, localized to yeast cell buds and hyphal tips; Hap43-induced; Spider biofilm induced	Various	T5A06	CTACAGTGCTAGACAGCCAG
orf19.3174	C5_01970C	CDC24	GDP-GTP exchange factor for Cdc42p; phosphorylated; required for maintenance of hyphal growth; misexpression blocks hyphal growth and causes avirulence in a mouse model of systemic infection; antigenic during human oral infection	GO_cerevisiae	T5B10	TCAATGGTGAGCAATGCGTA
orf19.3178	C5_01930W		Ortholog(s) have RNA binding activity, role in mRNA splicing, via spliceosome and U2-type prespliceosome localization	Transcription factor	T4E03	AACGTCTCGTCAGAGGGTCT
orf19.3187	C5_01850C	ZNC1	Zn(2)-Cys(6) transcription factor; regulated by Gcn2 and Gcn4; gene located in zinc cluster region of Chromosome 5, near the MTL locus; required for yeast cell adherence to silicone substrate; Spider biofilm induced	Transcription factor	T5F12	AAGCGTTGACAAGCTAGTGA
orf19.3188	C5_01840C	TAC1	Zn(2)-Cys(6) transcriptional activator of drug-responsive genes (CDR1 and CDR2); binds DRE element; gene in zinc cluster region near MTL locus; resequencing indicates that TAC1 spans orf19.3188 and orf19.3189; Spider biofilm induced	Transcription factor	T6B02	CCATCCAGCATAGTAATCAG
orf19.3199	C5_01760C	PIKA	Putative phosphatidylinositol kinase; non-sex gene located within the MTLa mating-type-like locus	Various	T6F01	ACAGAGCTACAAGGTTTGGA
orf19.3200	C5_01750C	MTLA2	Master regulator (activator) of a-type mating; has HMG domain, which is predicted to bind DNA; gene has intron; not related to S. cerevisiae MATa2; a/alpha mating type may increase virulence, provides competitive advantage	Various	T2F4	ACCTGTAGAGTAAGTGTCAG
orf19.3201	C5_01740C	MTLA1	Homeodomain protein of the MTLa mating type locus; a1 and alpha2 together repress white-opaque switching and mating (an opaque-specific process); a/alpha mating type may increase virulence by competitive advantage; Spider biofilm induced	Transcription factor	T2B4	AAACGTGTACTAAGCGCCAG
orf19.3207	C5_01680C	CCN1	G1 cyclin; required for hyphal growth maintenance (not initiation); cell-cycle regulated transcription (G1/S); Cdc28p-Ccn1p initiates Cdc11p S394 phosphorylation on hyphal induction; expression in S. cerevisiae inhibits pheromone response	Various	T5D03	CCTGGTGGCAAAGGCAACAA
orf19.3231	CR_01230C	CDC27	Putative ubiquitin-protein ligase; periodic mRNA expression, peak at cell-cycle S/G2 phase	DNA replication/recombination/repair	T1B11	CGCTTCGAGTATGGGATATT
orf19.3233	CR_01210C	HSE1	ESCRT-0 complex subunit; SH3-domain-containing protein	Protein kinase	T4C02	CAGGGATGAACAGTCCTTCC
orf19.3252	CR_01030W	DAL81	Zn(II)2Cys6 transcription factor; ortholog of S. cerevisiae Dal81, involved in the regulation of nitrogen-degradation genes; required for yeast cell adherence to silicone substrate; Spider biofilm induced	Transcription factor	T5F11	TATGCTCCAGCCACTTTGGG
orf19.3263	CR_00930W	ATO10	Putative fungal-specific transmembrane protein; rat catheter and Spider biofilm induced	DNA replication/recombination/repair	T1C01	TTAGCGACACCATGCTGTGC
orf19.3264	CR_00920W	CCE1	Putative Holliday junction resolving enzyme; similar to S. cerevisiae Cce1p	DNA replication/recombination/repair	T1D04	TCAGTGGACACAGCGTTCTC
orf19.3281	CR_00750C		Ortholog(s) have histone demethylase activity (H3-K36 specific), methylated histone residue binding activity and role in histone demethylation	Transcription factor	T3F12	TTACAGAGAGGTTCAGACAG
orf19.3294	C1_01060W	MBF1	Putative transcriptional coactivator; caspofungin repressed	Transcription factor	T2D2	ACCAGATGTATAACCTCGTC
orf19.3300	C1_01110C	ZPR1	Protein with putative zinc finger; regulated by Gcn4p; repressed in response to amino acid starvation (3-aminotriazole treatment); upregulation correlates with clinical development of fluconazole resistance	Transcription factor	T4G03	AATTGACCGGCATTCGCTGG
orf19.3302	C1_01140C		Putative type-1 protein phosphatase targeting subunit; transcript repressed by yeast-hyphal switch; transcript induced by Mnl1p under weak acid stress; flow model biofilm induced	Various	T5H03	GCCTAGAGCAAACTATCTCA
orf19.3305	C1_01170C	ZCF17	Putative Zn(II)2Cys6 transcription factor	Transcription factor	T5B06	GCACGAGTTGCATATTTGTG
orf19.3308	C1_01200W	STB5	Putative transcription factor with zinc cluster DNA-binding motif; has similarity to S. cerevisiae Stb5p; Hap43p-repressed gene	Transcription factor	T4A12	TATGACGGACGACATGCCTC
orf19.3330	C1_01420C	CRL1	Predicted GTPase of RHO family; CAAX motif geranylgeranylated; expression in S. cerevisiae causes dominant-negative inhibition of pheromone response	GO_cerevisiae	T2G11	TTGAACCAGCCCGTACTGAG
orf19.3356	C1_01670C	ESP1	Putative caspase-like cysteine protease; mutation confers increased sensitivity to nocodazole; periodic mRNA expression, peak at cell-cycle S/G2 phase; mRNA binds She3	DNA replication/recombination/repair	T7B03	GCACTCGACTCATTTACATG
orf19.3405	C6_01790C	ZCF18	Putative Zn(II)2Cys6 transcription factor; heterozygous null mutant displays sensitivity to virgineone and decreased colonization of mouse kidneys	Transcription factor	T4G02	ATATTGCACGCGCACGTTGC
orf19.3415	C6_01710C	PTK2	Putative protein kinase of polyamine import; mutation confers hypersensitivity to high concentrations of tunicamycin; YPD flow model biofilm induced; rat catheter and Spider biofilm induced	Protein kinase	T5C09	GCCGATGAGATAATAGTAGC
orf19.3425	C6_01620W		RING/FYVE/PHD zinc finger protein; Spider biofilm induced	Transcription factor	T4B09	GATGCGCCCTCAGTTTGTCT
orf19.3434	C6_01500C	TRY5	Zn(II)2Cys6 transcription factor; regulator of yeast form adherence; required for yeast cell adherence to silicone substrate	Transcription factor	T6E02	CAATACGTGGTAAAGGTCGA
orf19.3449	C6_01350W		Ortholog(s) have ubiquitin-protein ligase activity, role in histone catabolic process, histone ubiquitination and cytoplasm, ribosome localization	Transcription factor	T5A04	TCATACTAGGCAGGAGCACG
orf19.3456	C6_02160W		Protein with a predicted serine/threonine kinase and tyrosine kinase domain; possibly an essential gene, disruptants not obtained by UAU1 method	Protein kinase	T4B06	ATCCTCCAGCGATGATAGGG
orf19.3459	C6_02190C		Putative serine/threonine/tyrosine (dual-specificity) kinase; disruptants not obtained by UAU1 method	DNA replication/recombination/repair	T1C05	AGTTCGACCCACGCATTAAG
orf19.3474	C6_02320C	IPL1	Putative Aurora kinase; Hap43-induced; induced during planktonic growth; possibly an essential gene, disruptants not obtained by UAU1 method	Protein kinase	T4A05	AGCGTAACGTAACTTCACTC
orf19.35	C2_06600W		Predicted kinase; rat catheter, flow model, Spider biofilm induced	Protein kinase	T6H01	GGTAACACCCAACTTAGCGA
orf19.3506	C6_02050W	DBR1	Debranchase; homozygous mutant accumulates lariat intermediates of mRNA splicing; rat catheter biofilm repressed	Protein phosphatase	T3C11	TTCTCCCGCAGATTGTGTGG
orf19.3523	C2_04930C	CRK1	Protein kinase of the Cdc2 subfamily involved in hyphal development, virulence; promotes hyphal development independently of Cph1 and Efg1; functionally complements pheromone hypersensitivity of S. cerevisiae sgv1 mutant; Hap43p-repressed	Protein kinase	T5F06	GACTTGCTAACATGCTTCGC
orf19.3530	C2_04980C	CKA2	Catalytic alpha-subunit of protein kinase CK2; interaction with calcineurin pathway affects fluconazole sensitivity; synthetically lethal with CKA1; attenuated virulence in a mouse oropharyngeal candidiasis but not in a systemic mouse model	Protein kinase	T2C10	CCCAAATGAAGAGTCGATGC
orf19.3534	C2_05030C	RHO3	Putative Rho family GTPase; possible substrate of protein farnesyltransferase and geranylgeranyltransferase type I; greater transcription in hyphal form than yeast form; plasma membrane-localized	GO_cerevisiae	T2B5	ATTGTCAAGTGCTGCGAACG
orf19.3551	C2_05210W	DAD2	Essential subunit of the Dam1 (DASH) complex, which acts in chromosome segregation by coupling kinetochores to spindle microtubules	DNA replication/recombination/repair	T1B01	GATCTAACGACACTCTGAGC
orf19.3561	C2_05320W	CDC7	Putative kinase; cell-cycle regulated periodic mRNA expression; S. cerevisiae ortholog is not cell-cycle regulated; possibly an essential gene, disruptants not obtained by UAU1 method	Protein kinase	T4H12	CCGGTAGCTGAACAGATTTA
orf19.3589	C2_08820C	SPO11	DNA endonuclease; required for genetic recombination between homologous chromosomes during the parasexual cycle; produced in mitotically dividing cells; similar to S. cerevisiae Spo11 which functions in recombination during meiosis	DNA replication/recombination/repair	T6D12	TATACGATGACAGAGTGTGC
orf19.3608	C2_08680W	MSH3	Mismatch repair protein; predicted role in repair of insertion or deletion mutations and removal of nonhomologous DNA ends; rat catheter biofilm repressed	DNA replication/recombination/repair	T6E11	GAACCCGTCACAAGGTGTCA
orf19.3613	C2_08630C		Ortholog(s) have RNA polymerase II core binding, RNA polymerase II core promoter sequence-specific DNA binding transcription factor activity, TFIIF-class binding transcription factor activity, chromatin binding activity	DNA replication/recombination/repair	T1A06	TCAGGCCAGCTCATTCATGG
orf19.3638	C2_08430C	PGA46	Putative GPI-anchored protein; secreted; fluconazole-induced	Cell wall genes	T7E08	TCCTAGCGCGTGCGATCTTT
orf19.3642	C6_00820W	SUN41	Cell wall glycosidase; role in biofilm formation and cell separation; possibly secreted; hypoxia, hyphal induced; caspofungin repressed; Efg1, Cph1 regulated; O-glycosylated, possible Kex2 substrate; 5'-UTR intron; Spider biofilm induced	Various	T3C07	GATGCAACCGTGCCCAAGTA
orf19.366	C4_00030C		Ortholog(s) have double-stranded DNA binding activity, role in DNA damage checkpoint, double-strand break repair, reciprocal meiotic recombination and checkpoint clamp complex localization	DNA replication/recombination/repair	T6F12	TTAGAAATTCAACGCCAGCC
orf19.3669	C1_02120C	SHA3	Putative ser/thr kinase involved in glucose transport; Tn mutation affects filamentous growth; fluconazole-induced; ketoconazole-repressed; induced in by alpha pheromone in SpiderM; possibly essential; flow model biofilm induced	Protein kinase	T4H08	TGAGTACACCTACATCAGTC
orf19.3683	C1_02260C	AGE3	Putative ADP-ribosylation factor GTPase activating protein, functional ortholog of S. cerevisiae GCS1; mutation affects endocytosis, hyphal growth, chemical and drug resistance, and sensitivity to cell wall inhibitors	Transcription factor	T3G04	CGAGCTAAGGTACTTGAAAG
orf19.3715	CR_07860C	ASF1	Protein similar to S. cerevisiae Asf1p, a chromatin assembly complex component; likely to be essential for growth, based on an insertional mutagenesis strategy	DNA replication/recombination/repair	T1G02	CGACTACCCTAATGTGTTTC
orf19.3738	CR_02290W	PGA22	Putative GPI-anchored protein; adhesin-like protein	Cell wall genes	T7H04	TAGTATATGACACCACAGCC
orf19.3740	CR_02280W	PGA23	Putative GPI-anchored protein of unknown function; Rim101-repressed; Cyr1-regulated; colony morphology-related gene regulation by Ssn6	Cell wall genes	T7H07	AAGGCAGACTACTCGATCCG
orf19.3751	CR_02210W		Putative serine/threonine protein kinase; possibly an essential gene, disruptants not obtained by UAU1 method	Protein kinase	T6F02	CAACCGAGTCTAATACATGC
orf19.3752	CR_02200C	RAD51	Protein involved in homologous recombination and DNA repair; flucytosine induced; slow growth and increased white-to-opaque switching frequency in null mutant	DNA replication/recombination/repair	T1G04	ACGACTTCTTAACTGTCTCG
orf19.3753	CR_02190C	SEF1	Zn2-Cys6 transcription factor; regulates iron uptake; negatively regulated by Sfu1p, positively regulated by Tbf1; promotes virulence in mice; mutants display decreased colonization of mouse kidneys; Spider biofilm induced	Transcription factor	T5H12	CAGATAGGCACAGATGATGC
orf19.3760	C1_12560C	DLH1	Functional homolog of S. cerevisiae Dmc1; a meiosis-specific protein required for repair of double-strand breaks and pairing between homologous chromosomes	DNA replication/recombination/repair	T6H12	TTACCGCGCTTACAGTCGTG
orf19.3764	C1_12520W	GSG1	Putative subunit of the TRAPP complex; involved in targeting of ER-to-Golgi transport vesicles; flow model biofilm induced	DNA replication/recombination/repair	T1G09	TTACCGGAGAAAGGAGCCCA
orf19.3794	C4_04850C	CSR1	Transcription factor; role in zinc homeostasis and regulation of Spider biofilm matrix; mutation affects filamentous growth; can suppress S. cerevisiae rok1 mutant inviability; Spider biofilm induced; mutants for abnormal Spider biofilms	Transcription factor	T4D10	CAGATAATCGACCATGTTCC
orf19.3809	C4_04730W	BAS1	Putative Myb-like transcription factor; ortholog S. cerevisiae Bas1, a regulator of purine biosynthetic genes; mutant exhibits adenine auxotrophy and abnormal colony morphology	Transcription factor	T5C06	TCCAGTGGTATGAAGAGTTC
orf19.3829	C4_04530C	PHR1	Cell surface glycosidase; may act on cell-wall beta-1,3-glucan prior to beta-1,6-glucan linkage; role in systemic, not vaginal virulence (neutral, not low pH); high pH or filamentation induced; Bcr1-repressed in RPMI a/a biofilm	Cell wall genes	T7A11	CCGATAAGGGTAACTAACGC
orf19.384	C1_08390C		Ortholog(s) have Golgi apparatus, cytosol, nucleus localization	Yak1 Interactors	T3D12	TAGGATTGGCCCATTCCACG
orf19.3841	C4_04450C		Putative protein serine/threonine kinase; predicted role in vesicle formation in autophagy and the cytoplasm-to-vacuole targeting (Cvt) pathway; Spider biofilm induced	Protein kinase	T5G09	CAGCACAGCGTAATTGATGC
orf19.3854	CR_06040W		Ortholog of S. cerevisiae Sat4; amphotericin B induced; clade-associated gene expression; Spider biofilm induced	Protein kinase	T4D11	GGATAATACTAACGACCCGC
orf19.3856	CR_06050W	CDC28	Cyclin-dependent protein kinase; interacts with regulatory subunit Cyb1; determination of cell morphology during the cell cycle; phosphorylated mostly by Swe1 and phosphorylation is regulated by Hsl1; 5'-UTR intron; Spider biofilm repressed	Protein kinase	T2H9	AGGCGACTCATCACTATTGG
orf19.3865	CR_06110C	RFX1	Transcription factor; involved in DNA damage responses, morphogenesis, and virulence; Spider biofilm induced	DNA replication/recombination/repair	T1G10	CAACTACGTCTATACGGACT
orf19.3895	C5_04130C	CHT2	GPI-linked chitinase; required for normal filamentous growth; repressed in core caspofungin response; fluconazole, Cyr1, Efg1, pH-regulated; mRNA binds She3 and is localized to yeast-form buds and hyphal tips; Spider biofilm repressed	Cell wall genes	T7C11	TATGAGCCGGTACGTGTATT
orf19.390	C1_08450C	CDC42	Rho-type GTPase; required for budding and maintenance of hyphal growth; GGTase I geranylgeranylated; misexpression blocks hyphal growth, causes avirulence in mouse IV infection; shows actin-dependent localization to hyphal tip	GO_cerevisiae	T2G3	AACGACGATGAACAGGTGCC
orf19.3912	C5_04280C	GLN3	GATA transcription factor, involved in regulation of nitrogen starvation-induced filamentous growth; regulates transcription of Mep2 ammonium permease; regulated by Gcn2 and Gcn4; mRNA binds She3; Spider biofilm induced	Transcription factor	T5C02	TTCGACGCCACAGGGATTTC
orf19.3923	C5_04370C	PGA37	Putative GPI-anchored protein; Hap43-repressed; Spider biofilm induced	Cell wall genes	T7C05	GCCCAAGTACAATTTCGACA
orf19.3923_2	C5_04370C	PGA37	Putative GPI-anchored protein; Hap43-repressed; Spider biofilm induced	Cell wall genes	T7D05	CATCTCAGGCAACGTGATTA
orf19.3947	C5_04630W		Ortholog(s) have rDNA binding activity	DNA replication/recombination/repair	T6G11	ACCTTACAGTTTACAGAGGG
orf19.3957	C5_04720C		Ortholog(s) have GTP cyclohydrolase I activity, role in folic acid-containing compound biosynthetic process and cytosol, nucleus localization	Yak1 Interactors	T2A8	GAGGCGACTTCATTGATACT
orf19.3969	C5_04830W	SFL2	Transcription factor involved in regulation of morphogenesis; required for filamentous growth, for virulence in RHE model but not in mice; induced upon RHE infection but C. dubliniensis ortholog is not; Spider biofilm induced	Transcription factor	T5E04	GGCGCTTTATCAATCTAACC
orf19.3978	C5_04910W		Protein required for maturation of 18S rRNA; rat catheter biofilm repressed	DNA replication/recombination/repair	T1F02	CTTCAAGATTGCGGAATGAG
orf19.3986	C5_04970C	PPR1	Putative transcription factor with zinc cluster DNA-binding motif; has similarity to S. cerevisiae Ppr1p, which is a transcription factor involved in the regulation of uracil biosynthesis genes	Transcription factor	T5G10	CTTACAATGGGCTGCAAGGC
orf19.399	C1_08540C		Putative serine/threonine protein kinase; possibly an essential gene, disruptants not obtained by UAU1 method	Protein kinase	T5D04	GTGCCCTACGCCAAGAAATA
orf19.4000	C5_05080W	GRF10	Putative homeodomain transcription factor; null mutant is an adenine auxotroph; Spider biofilm induced; promoter bound by Bcr1, Tec1, Efg1, Ndt80 and Brg1	Transcription factor	T5E02	AGAGCATCTGTCCTAACGTG
orf19.4002	C5_05100C	DUN1	Protein similar to S. cerevisiae Dun1p, which is a serine-threonine protein kinase involved in DNA damage cell-cycle checkpoint; induced under Cdc5p depletion	DNA replication/recombination/repair	T1C07	GATACCGTAGCATTAGGTCG
orf19.4009	C5_05160C	CNB1	Regulatory subunit of calcineurin B (Ca[2+]-calmodulin-regulated S/T protein phosphatase); required for wild-type resistance to fluconazole or to SDS; micafungin is fungicidal to null mutant	GO_cerevisiae	T2H2	ATATCTTGACGAGCTGCCGG
orf19.4014	C5_05210W		Planktonic growth-induced gene	Protein phosphatase	T4B01	ATAGGCACTTCACCAGCGTG
orf19.4015	C5_05220W	CAG1	heterotrimeric G protein alpha subunit; positive role in mating pheromone response; opaque-enriched transcript; transcript repressed by MTLa1-MTLalpha2; regulated by hemoglobin-responsive Hbr1 via MTL genes; rat catheter biofilm repressed	Other signaling comp	T3H07	ACATGGCCTACATTGCATAG
orf19.403	C1_08570C	PCL2	Cyclin homolog; reduced expression observed upon depletion of Cln3; farnesol regulated; periodic mRNA expression, peak at cell-cycle G1/S phase; Hap43-induced; rat catheter biofilm repressed	Various	T2H6	CGCGGTAATCTGATCTAACG
orf19.4035	C5_05390C	PGA4	GPI-anchored cell surface protein; beta-1,3-glucanosyltransferase with similarity to the A. fumigatus GEL family; transcript induced in RHE model of oral candidiasis; fluconazol-induced	Cell wall genes	T7F09	TGACGCACCCAACGGAATGA
orf19.4056	C1_05140W	BRG1	Transcription factor; recruits Hda1 to hypha-specific promoters; Tn mutation affects filamentation; Hap43-repressed; Spider and flow model biofilm induced; required for Spider biofilm formation; Bcr1-repressed in RPMI a/a biofilms	Transcription factor	T3H09	GGCCTCATCTTCTGCAATAT
orf19.4062	C1_05090W	TRY2	Transcription factor; regulator of yeast form adherence; required for yeast cell adherence to silicone substrate; Spider biofilm induced	Transcription factor	T3A03	CAGGAGGCATAATACCTATC
orf19.4084	C2_09230C	KIS1	Snf1p complex scaffold protein; similar to S. cerevisiae Gal83p and Sip2p with regions of similarity to Sip1p (ASC and KIS domain); interacts with Snf4p; mutants are hypersensitive to caspofungin and hydrogen peroxide; Hap43p-repressed gene	GO_cerevisiae	T3H06	TACCGCGTTTGAATCGACGG
orf19.4086	C2_09250W		Ortholog(s) have cytoplasm localization	Protein phosphatase	T2D5	CATACGACTATACGCATTCG
orf19.410.3	C1_05560W	RIB4	Lumazine synthase (6,7-dimethyl-8-ribityllumazine synthase, DMRL synthase); catalyzes the penultimate step in the synthesis of riboflavin; Hap43-induced; rat catheter and Spider biofilm repressed	Yak1 Interactors	T2H5	AAGGCTGATGAATGCTGATC
orf19.4105	C2_06130W		Ortholog(s) have role in DNA repair, DNA replication checkpoint, establishment of mitotic sister chromatid cohesion, maintenance of DNA repeat elements, meiotic chromosome segregation, replication fork arrest, replication fork protection	DNA replication/recombination/repair	T1B04	CATAGCTCACGATAGAGTCG
orf19.4125	C2_04860W	PZF1	C2H2 transcription factor; Hap43-induced; rat catheter and Spider biofilm induced	Transcription factor	T3G06	GCAGTCAAGCAATCTCCATA
orf19.4127	C2_04850C		Ortholog(s) have actin filament binding activity, role in actin cortical patch localization, actin filament bundle assembly, endocytosis and actin cortical patch localization	Protein kinase	T3B09	CTATGCTTCATCAGTCGAGT
orf19.4145	C5_01500C	ZCF20	Zn(II)2Cys6 transcription factor orthologous to S. cerevisiae Hap1; regulated by Sef1, Sfu1; Hap43-induced; Spider biofilm induced	Transcription factor	T6H03	ACACTAGACTCATTGATCGG
orf19.4151	C5_01570C	SPO1	Protein similar to phospholipase B; fungal-specific (no human or murine homolog)	DNA replication/recombination/repair	T1H09	ACAGCTCCGCAATGTGAGTA
orf19.4152	C5_01580C	CEF3	Translation elongation factor 3; antigenic in humans; predicted C-term nucleotide-binding active site; protein on surface of yeast, not hyphae; polystyrene adherence induced; higher protein amount in stationary phase; possibly essential	Yak1 Interactors	T6C03	GCAGACCTATACATAAGCGC
orf19.4161	C4_00800W		Ortholog(s) have role in DNA repair and Smc5-Smc6 complex, nucleus localization	DNA replication/recombination/repair	T1A05	AAGACATGCCTATACAGCCG
orf19.4162	C4_00790C	MLH1	Putative mismatch repair protein; cell-cycle regulated periodic mRNA expression	DNA replication/recombination/repair	T1D09	ATAGCTGTGAAAGCGGCTCA
orf19.4166	C4_00760W	ZCF21	Predicted Zn(II)2Cys6 transcription factor; mutants display increased colonization of mouse kidneys; Spider biofilm induced	Transcription factor	T4C11	CCGCTATTATTACAGACTGG
orf19.4185	C4_00580W		Ortholog(s) have phosphoprotein phosphatase activity, thiosulfate sulfurtransferase activity, role in DNA-dependent DNA replication, protein dephosphorylation, regulation of DNA-dependent DNA replication and cytosol, nucleus localization	GO_cerevisiae	T2E2	TACTTAGGCGCATCAGTTGG
orf19.4192	C6_00670W	CDC14	Protein involved in exit from mitosis and morphogenesis; ortholog of S. cerevisiae Cdc14p, which is a dual-specificity phosphatase and cell-cycle regulator; suppresses S. cerevisiae cdc15-lyt1, dbf2-2, and (partially) tem1 mutant phenotypes	Protein phosphatase	T4C05	TTGGGACCCTCCATACTAGG
orf19.4206	C6_00540W		Ortholog(s) have crossover junction endodeoxyribonuclease activity	DNA replication/recombination/repair	T7F01	TCGAGCATAGAACGCGAGAC
orf19.4208	C6_00510C	RAD52	Required for homologous DNA recombination, repair of UV- or MMS-damaged DNA, telomere length, UV-induced LOH; constitutive expression, MMS-induced; weakly complements S. cerevisiae rad52 mutant; slow growth, increased white-to-opaque switch	DNA replication/recombination/repair	T1D07	ATTCCTGCCCGGATGGGTTT
orf19.4222	C5_02160W	SST2	Predicted regulator of G-protein signaling in mating pathway; null mutation causes alpha-factor hypersensitivity and mating defect (in opaque MTLa/MTLa background); transcript induced by alpha factor	Other signaling comp	T5H01	CTATCGAGGATCACGGACTG
orf19.4225	C5_02180C	LEU3	Zn(II)2Cys6 transcription factor; predicted regulator branched-c ofhain amino acid biosynthesis genes; alkaline induced; induced by Mnl1 under weak acid stress; required for yeast cell adherence to silicone substrate; Spider biofilm induced	Transcription factor	T6C02	TATGATCCTCTCGACAGGCG
orf19.4242	C5_02340C	CST20	Protein kinase of Ste20p/p65PAK family, required for wild-type mating efficiency and virulence in a mouse model; Cst20p-Hst7p-Cek1p-Cph1p MAPK pathway regulates some hyphal growth; involved in Cdc42p growth regulation	Protein kinase	T6H05	AGTAGACCTTACAGCTCCTG
orf19.4251	C5_02430W	ZCF22	Predicted Zn(II)2Cys6 transcription factor	DNA replication/recombination/repair	T1D10	TGCAATTATGGGCAAAGGCC
orf19.4252	C5_02440C		Ortholog(s) have protein serine/threonine kinase activity	GO_cerevisiae	T2A9	ACATAGTGAGAACTTGGGAC
orf19.4255	C5_02460C	ECM331	GPI-anchored protein; mainly at plasma membrane, also at cell wall; Hap43, caspofungin-induced; Plc1-regulated; Hog1, Rim101-repressed; colony morphology-related regulated by Ssn6; induced by ketoconazole and hypoxia	Cell wall genes	T7C09	AGCATGGACTCAGCGTGACT
orf19.428	C1_05370C		Putative serine/threonine kinase; induced during planktonic growth; rat catheter biofilm repressed	Protein kinase	T5A05	TACCTGGACCGGATGACTGT
orf19.4284	C5_02670W	BUR2	Protein with similarity to S. cerevisiae Bur2p, contains a cyclin domain; not required for wild-type hyphal growth, adherence to buccal epithelial cells, or virulence in mouse systemic infection	DNA replication/recombination/repair	0	0
orf19.4295	C5_02750C		Ortholog(s) have DNA binding, nucleosome binding, transcription corepressor activity	Transcription factor	T6A03	CTAGCAAAGACAGGGTTGTA
orf19.4297	C5_02760W	CKB2	Regulatory subunit of protein kinase CK2 (casein kinase II), beta' subunit; null mutants are hypersensitive to caspofungin	Various	T2D7	AACCTCCAGTCGGGTAAGTG
orf19.4308	C5_02840C	HSL1	Probable protein kinase involved in determination of morphology during the cell cycle of both yeast-form and hyphal cells via regulation of Swe1p and Cdc28p; required for full virulence and kidney colonization in mouse systemic infection	Protein kinase	T6F07	TTGAGATTCACCAGACCAGC
orf19.4318	C5_02940C	MIG1	C2H2 transcription factor; repressor; regulates genes for carbon source utilization; Tup1-dependent and independent functions; hyphal, Hap43 and caspofungin repressed; Spider and flow model biofilm induced	Transcription factor	T4A07	TGACCATAACGAGTAAGGGC
orf19.4334	C5_03050C	PGA58	Putative GPI-anchored protein; transcription is positively regulated by Tbf1p	Cell wall genes	T7A07	CCATCTGTGAAAGTACGTCA
orf19.4347	C5_03150W		Putative serine/threonine protein kinase; Hog1p-induced	Protein kinase	T4H11	GTGCCTACAATAAAGCGCCA
orf19.4361	CR_03630W	IFF3	Putative GPI-anchored protein	Cell wall genes	T7H11	CCATTGGACTAATACGTCAG
orf19.4367	CR_03680C	SMC1	Protein similar to chromosomal ATPases; RNA abundance regulated by tyrosol and cell density; cell-cycle regulated periodic mRNA expression	DNA replication/recombination/repair	T1F12	ACCATAGTTGCAGATACCTG
orf19.4377	CR_03790C	KRE1	Cell wall glycoprotein; beta glucan synthesis; increases glucan content in S. cerevisiae kre1, complements killer toxin sensitivity; caspofungin induced; Spider/rat catheter/flow model biofilm induced; Bcr1-repressed in RPMI a/a biofilms	Cell wall genes	T7A04	CCCAGGAGTAAATCGCTAGA
orf19.4401	CR_03570C	YVH1	Putative dual specificity phosphatase (phosphoserine/threonine and phosphotyrosine phosphatase); required for wild-type growth rate and for wild-type virulence in mouse model of systemic infection; Hap43p-induced gene	Protein phosphatase	T2B10	CCTCGCTGACGATGGGATAT
orf19.4427	C1_07410C	SKP1	Putative subunit D of kinetochore protein complex CBF3; regulated by Gcn4p; repressed in response to amino acid starvation (3-aminotriazole treatment)	Yak1 Interactors	T2F2	TCATAGGTCGTGACATGGAT
orf19.4432	C1_07380C	KSP1	Putative serine/threonine protein kinase; mRNA binds She3 and is localized to hyphal tips; mutation confers hypersensitivity to amphotericin B	Protein kinase	T6D01	CAGGCGTCAGTAGTATTCAT
orf19.4433	C1_07370C	CPH1	Transcription factor; for mating, filamentation on solid media, pheromone-stimulated biofilms; in pathway with Ess1, Czf1; required with Efg1 for host cytokine response; regulates galactose metabolism genes; rat cathether biofilm repressed	Transcription factor	T4G12	AAGACGCCAGTCACTCGATG
orf19.4438	C1_07330W	RME1	Zinc finger protein; controls meiosis in S. cerevisae; white-specific transcript; upregulation correlates with clinical development of fluconazole resistance; Upc2-regulated in hypoxia; flow model biofilm induced; Spider biofilm repressed	DNA replication/recombination/repair	T1E06	GACATAGATCCAATCCGCTA
orf19.4450	C1_07170C	ZCF23	Predicted Zn(II)2Cys6 transcription factor; ortholog of S. cerevisiae Gsm1; flow model biofilm induced	Transcription factor	T4H06	GAGATGTCCTTAACGCTCCG
orf19.4473	C1_03980W	SPC19	Essential subunit of the Dam1 (DASH) complex, which acts in chromosome segregation by coupling kinetochores to spindle microtubules	DNA replication/recombination/repair	0	0
orf19.4518	C2_04360W		Protein kinase of unknown function; mutants are viable	Protein kinase	T6G01	GGGACATTCCTAATAACGCC
orf19.4534	C1_01890C		Putative UBX-domain (ubiquitin-regulatory domain) protein; macrophage-downregulated gene	Yak1 Interactors	T4A03	CTCATACAGACAGATGGACC
orf19.4537	C1_01860W		Ortholog(s) have RNA polymerase II core binding, RNA polymerase II regulatory region DNA binding, core RNA polymerase II recruiting transcription factor activity	DNA replication/recombination/repair	T1G01	GCGCTAACATTACTCAAGAC
orf19.454	CR_05990C	SFL1	Transcription factor involved in negative regulation of morphogenesis, flocculation and virulence; induced in core caspofungin response; Spider biofilm induced	Transcription factor	T5F08	TCCGAAGAAGCATGTGCAAC
orf19.4549	C1_01760W	FGR38	Protein lacking an ortholog in S. cerevisiae; member of a family of related proteins; transposon mutation affects filamentous growth; macrophage-induced gene; Hap43p-repressed gene	DNA replication/recombination/repair	T1A09	TGTGCATCGCCACCGTTTAT
orf19.4560	C4_02270C	BFR1	Protein involved in the maintenance of normal ploidy; S. cerevisiae ortholog cofers Brefeldin A resistance; stationary phase enriched protein; Spider biofilm repressed	DNA replication/recombination/repair	T1H05	CAACTTCTCGGGAATAGGAG
orf19.4568	C4_02220C	ZCF25	Putative Zn(II)2Cys6 transcription factor	Transcription factor	T5D08	TGTACCGGCATCACCTTTGG
orf19.4593	C4_02000C	RGA2	Putative GTPase-activating protein (GAP) for Rho-type GTPase Cdc42; involved in cell signaling pathways controlling cell polarity; induced by low-level peroxide stress; flow model biofilm induced	GO_cerevisiae	T6B05	CTAGACCGTTAGATCCGTTT
orf19.4623.3	C4_01700C	NHP6A	Putative non-histone chromatin component; RNA abundance regulated by tyrosol,cell density; Hap43-induced; amphotericin B, caspofungin repressed; 5'-UTR intron; rat catheter and Spider biofilm repressed	Transcription factor	T2D1	CTCGCGGGAACAAGATGCAA
orf19.4645	C4_01410W	BEM1	Protein required for wild-type budding, hyphal growth, and virulence in a mouse systemic infection; suppresses pseudohyphal and filamentous growth defects of various S. cerevisiae mutants and heat sensitivity of S. cerevisiae cdc24-4 mutant	Protein kinase	T4E11	GCGAGTCATACATATCTTGC
orf19.4649	C4_01380W	ZCF27	Putative Zn(II)2Cys6 transcription factor	Transcription factor	T6D05	ATGTAGACGCCATCGCATCG
orf19.4651	C4_01360W	PGA53	GPI-anchored cell surface protein of unknown function; greater mRNA abundance observed in a cyr1 homozygous null mutant than in wild type	Cell wall genes	T7E04	ATGTACGCCTGCACTTGGCT
orf19.4662	C4_01260W	RLM1	Putative transcription factor; required for wild-type resistance to cell wall perturbation, caspofungin treatment; regulates caspofungin induction of PGA13	Transcription factor	T4A10	GATTGAGCCGCATCACTTCG
orf19.4670	C4_01190W	CAS5	Transcription factor; cell wall damage response; required for adherence, response/resistance to caspofungin; repressed in core stress response; mutants have reduced CFU in mice, hyphal defect in C. elegans infection; Spider biofilm induced	Transcription factor	T5D09	TTACGACCAGAACGGGACAC
orf19.4689	C4_01000C	PGA57	Putative GPI-anchored protein; Hap43p-induced gene	Cell wall genes	T7F05	CCTGAGGTTGCAGTGTCTCT
orf19.4722	C1_08640W	RTG1	Ortholog(s) have sequence-specific DNA binding RNA polymerase II transcription factor activity	Transcription factor	T2H7	GCAGTCACGCTAAGTCTTTC
orf19.4725	C1_08670W	SWI6	Putative component of the MBF and SBF transcription complexes involved in G1/S cell-cycle progression; periodic mRNA expression, peak at cell-cycle G1/S phase	Transcription factor	T5D05	CCTACACGAGTACCATTAAG
orf19.4728	C1_08700W		Ortholog(s) have role in histone deacetylation, negative regulation of meiosis and Set3 complex localization	DNA replication/recombination/repair	T7A03	AAGTCTTTAGCATGGCGCAT
orf19.4752	C1_08940C	MSN4	Zinc finger transcription factor; similar to S. cerevisiae Msn4, but not a significant stress response regulator in C. albicans; partly complements STRE-activation defect of S. cerevisiae msn2 msn4 double mutant; flow model biofilm induced	Transcription factor	T5A07	CAATCGCAGGTCAGATGATG
orf19.4765	C1_09080C	PGA6	GPI-anchored cell wall adhesin-like protein; induced by high iron; upregulated upon Als2 depletion; mRNA binds She3 and is localized to hyphal tips; Spider biofilm repressed	Cell wall genes	T7G05	ACACGGATCACATCGTAGTC
orf19.4766	C1_09090C	ARG81	Zn(II)2Cys6 transcription factor; required for utilization of ornithine as a nitrogen source and for wild-type resistance to caffeine; required for yeast cell adherence to silicone substrate	Transcription factor	T6B04	ACCTGAGCAGTATAGACGCG
orf19.4767	C1_09100W	ZCF28	Zn(II)2Cys6 transcription factor; required for yeast cell adherence to silicone substrate; Spider biofilm induced	Transcription factor	T2C6	AATCACGCTTGGTAAGTTGG
orf19.4775	C1_09170W	CTA8	Essential transcription factor, mediates heat shock transcriptional induction; in the absence of heat stress, Cta8p levels are modulated by growth temperature to regulate basal expression of genes involved in protein folding	Transcription factor	T5C07	GACTGCTGCTCATATCGAGT
orf19.4776	C1_09180W	LYS143	Zn(II)2Cys6 transcription factor; ortholog of S. cerevisiae Lys14 involved in the regulation of lysine biosynthesis genes	Transcription factor	T5D11	ATCTCTCATGGTGGGTAAGT
orf19.4778	C1_09200W	LYS142	Zn(II)2Cys6 transcription factor; has similarity to S. cerevisiae Lys14, involved in the regulation of lysine biosynthesis genes; fungal-specific	Transcription factor	T5A03	TATGATCTCTGCCAACTTGC
orf19.4785	C1_09260C	PTC1	Putative protein phosphatase of the Type 2C-related family (serine/threonine-specific), similar to S. cerevisiae Ptc1p; mutant shows virulence defect	Protein phosphatase	T3A04	ATATAGCGGCCTAAGCTGAG
orf19.4796	C1_09350W		Putative eIF-4E-binding repressor of CAP-dependent translation; stationary phase enriched protein	Yak1 Interactors	T2B3	CCTGACTGGCAATATCGTTA
orf19.4799	C1_09370W	CEF1	Putative mRNA splicing factor; ortholog is essential in S. cerevisiae; Spider biofilm induced	Transcription factor	T4H09	CCCTACTCAGTGGCATATTG
orf19.4837	C1_09730W	DAM1	Essential subunit of the Dam1 (DASH) complex, which acts in chromosome segregation by coupling kinetochores to spindle microtubules	DNA replication/recombination/repair	T6B12	TGCCGTCAGGAACACGAAAC
orf19.4853	C1_09870W	HCM1	Protein with forkhead domain; similar to S. cerevisiae Hcm1p; Hap43p-induced gene	Transcription factor	T4F07	AGTATCGCAGTCTACGAGAT
orf19.4866	C1_10000C	CPP1	VH1 family MAPK phosphatase; regulates Cst20-Hst7-Cek1-Cph1 filamentation pathway; represses yeast-hyphal switch; required for virulence in mice; yeast-enriched; induced by alpha pheromone in SpiderM medium; Spider biofilm induced	Protein phosphatase	T4A09	AGGATTAGCCCATCTACACG
orf19.4867	C1_10010C	SWE1	Putative protein kinase with a role in control of growth and morphogenesis, required for full virulence; mutant cells are small, rounded, and sometimes binucleate; not required for filamentous growth; mutant is hypersensitive to caspofungin	DNA replication/recombination/repair	T1B12	TATGTCACTGGCCCGAACGT
orf19.4869	C1_10020W	SFU1	GATA-type transcription factor; regulator of iron-responsive genes; represses iron utilization genes if iron is present; Hap43-repressed; promotes gastrointestinal commensalism in mice; Spider biofilm induced	Transcription factor	T4C04	TAACTCCTGCGACTGAGGGT
orf19.487	CR_04040C	SPT14	Putative DNA-binding transcription factor; predicted role in regulation of biogenesis of the cell wall; upregulated in biofilm; protein newly produced during adaptation to the serum	Transcription factor	T3F10	CCCGAACCAGGATCATTAAG
orf19.4890	C1_10210C	CLA4	Ste20p family Ser/Thr kinase required for wild-type filamentous growth, organ colonization and virulence in mouse systemic infection; role in chlamydospore formation; functional homolog of S. cerevisiae Cla4p; mutant caspofungin sensitive	Protein kinase	T6A02	CTGCGTGAGATCGGCCTATT
orf19.4909	C1_10380C	CBK1	Ser/Thr kinase of cell wall integrity pathway; mutants show abnormal morphology and aggregation; Mob2p associated; required for wild-type hyphal growth and transcriptional regulation of cell-wall-associated genes	Protein kinase	T5F05	TATGACTTGACACACGGCGC
orf19.4910	C1_10400C	FGR41	Putative GPI-anchored adhesin-like protein; transposon mutation affects filamentous growth; Spider biofilm repressed	Cell wall genes	T7E07	TCGGCCCACAGGCATAAAGA
orf19.4941	C1_13140C	TYE7	bHLH transcription factor; control of glycolysis; required for biofilm formation; hyphally regulated by Cph1, Cyr1; flucytosine, Hog1 induced; amphotericin B, caspofungin repressed; induced in flow model biofilm and planktonic cultures	Transcription factor	T2F7	GCGCCCGCACAATTTAGAAA
orf19.4972	C1_13440C		Putative transcription factor with zinc finger DNA-binding motif	Transcription factor	T4C12	GCCGAGCAGATTCTATAAAG
orf19.4979	C1_13470W	KNS1	Protein kinase involved in negative regulation of PolIII transcription; effector kinase of the TOR signaling pathway, phosphorylates Rpc53p to regulate ribosome and tRNA biosynthesis; Spider and flow model biofilm induced	Protein kinase	T5D01	CACACGGCATGGGATTAACG
orf19.5004	C1_13660W	RAD54	Putative DNA-dependent ATPase involved in DNA repair; induced under hydroxyurea treatment; plays an essential role during mitotic growth; mutants display aberrant cell and nuclear morphology	DNA replication/recombination/repair	T7E02	GCGCTTTAACGATTTGTACG
orf19.5008.1	C1_13710C	DAD1	Subunit of the Dam1 (DASH) complex, which acts in chromosome segregation by coupling kinetochores to spindle microtubules	DNA replication/recombination/repair	T1A01	TGAGAGGACTCCACGACATC
orf19.5026	C1_13880C		C2H2 transcription factor; Spider biofilm induced	Transcription factor	T6C05	AAGATGGCCCAATGTGTTGA
orf19.5031	C1_13930W	SSK1	Response regulator of two-component system; role in oxidative stress response, cell wall biosynthesis, virulence, hyphal growth on solid media; expressed in hyphae and yeast; peroxisomal targeting sequence (PTS1); Spider biofilm induced	Other signaling comp	T5F01	ACAGGCATCTTGACTAAGTG
orf19.5032	C1_13940W	SIM1	Adhesin-like protein; involved in cell wall maintenance, redundant with Sun41; possibly secreted; macrophage-repressed; repressed by Rim101, Cyr1, Ras1; Spider biofilm induced	Various	T3F03	GACTGACGTGCATTCTGTTG
orf19.5045	C4_03890W	PTP2	Predicted protein tyrosine phosphatase; involved in regulation of MAP kinase Hog1 activity; induced by Mnl1 under weak acid stress; rat catheter and Spider biofilm induced	Protein phosphatase	T5H06	AAGCAGCTCGAACTGATCGC
orf19.505	CR_04190W	SRV2	Adenylate cyclase-associated protein; regulates adenylate cyclase activity; required for wild-type germ tube formation and for virulence in mice; mutant defects in filamentous growth are rescued by cAMP or dbcAMP; Spider biofilm repressed	Other signaling comp	T4F05	CCCGGCTAGAAATATCTGAA
orf19.5102	C1_08230C	PLB5	Putative GPI-linked phospholipase B, fungal-specific (no mammalian homolog); null mutation eliminates cell-associated phospholipase A2 activity and attenuates virulence; fluconazole-repressed; flow model biofilm repressed	Cell wall genes	T7G11	CGCCTAGTGAAATATGTCCA
orf19.5104	C1_08260C	LTP1	Putative protein phosphatase of the PTP family (tyrosine-specific), similar to S. cerevisiae Ltp1p	Protein phosphatase	T2G2	GGATACGATCTACGCACACG
orf19.513	CR_04250W		Protein with a DNA-binding domain, similar to S. cerevisiae meiosis-specific transcription factor Ndt80p	DNA replication/recombination/repair	T1C06	ATTGCTTCCAGCGTGGCACT
orf19.5144	C7_03110W	PGA28	Protein similar to S. cerevisiae Wsc2p, which has roles in stress- and cell-wall-related processes; predicted Kex2p substrate; putative GPI-anchored adhesin-like protein	Cell wall genes	T7B06	CCAGGACACTAAGGTAATGC
orf19.5156	C7_03050W		Protein similar to S. cerevisiae Phs1p, which is required for growth; has six putative membrane-spanning regions	Protein phosphatase	T2D4	ACGAGAGGCGTATCACGTCT
orf19.5157	C7_03040W		Protein with a protein tyrosine phosphatase-like protein domain; putative membrane-spanning regions; rat catheter biofilm induced	Protein phosphatase	T2H4	CAAGGCTTCGCAAGATGCAC
orf19.5160	C7_03010W		Ortholog(s) have role in G1/S transition of mitotic cell cycle, TOR signaling cascade, dephosphorylation, regulation of mitotic sister chromatid segregation, tRNA wobble uridine modification	Various	T5B11	TCCAGGGCAGTACATGGTTC
orf19.5175	C7_02860C		Ortholog(s) have ubiquitin-protein ligase activity, role in ER-associated ubiquitin-dependent protein catabolic process and Doa10p ubiquitin ligase complex, integral to endoplasmic reticulum membrane, nuclear inner membrane localization	Transcription factor	T6F04	GCTCGCTAGATTGAGAGAAT
orf19.5184	C7_02780W		Putative Ran guanyl-nucleotide exchange factor; probable signal transducer; Spider biofilm repressed	GO_cerevisiae	T4H01	CCAGGATCGCAAGATACTGA
orf19.5188	C7_02770W	CHS1	Chitin synthase; essential; for primary septum synthesis in yeast and hyphae; 1 of several chitin synthases; enzymatically activated by proteolytic processing; complements defects of S. cerevisiae chs1 or chs2; Spider biofilm repressed	Cell wall genes	T7B12	GCCTGTATGAAAGCACACCA
orf19.5200	C1_04380W	SIT4	Serine/threonine protein phosphatase catalytic subunit; has a role in cell wall maintenance, hyphal growth, and virulence in a mouse systemic infection model	Protein phosphatase	T2F9	GCACTTACGGCAATACCTTA
orf19.5219	C1_12450C	IRA2	GTPase-activating protein; negatively regulates RAS by converting it from the GTP- to the GDP-bound inactive form; Spider biofilm induced; flow model biofilm repressed	Various	T6A09	AGACGTATAACATGCTGCCC
orf19.5224	C1_12410C	PKH2	Putative serine/threonine protein kinase; predicted role in sphingolipid-mediated signaling pathway that controls endocytosis; mRNA binds She3 and is localized to hyphal tips	Protein kinase	T6B01	TGACCACCACTACTTTGAAG
orf19.5241	C1_12230W	SNT1	Ortholog of S. cerevisiae Snt1; an NAD-independent histone deacetylase; heterozygous transposon mutation affects filamentous growth; null mutants are viable	Transcription factor	T6G02	GCTCCCACAGTAAGTTAAAC
orf19.5247	C1_12170C		Ortholog(s) have cytoplasm localization	Protein phosphatase	T3F07	CGCAGATTGAGCAACTTCTA
orf19.5253	C1_12120W		Has domain(s) with predicted ATP binding, protein tyrosine kinase activity and role in protein phosphorylation	Protein kinase	T5G05	GCGGCCACTTACACAAATTA
orf19.5257	C1_12080W	LCB4	Putative sphingosine kinase; Tac1p-regulated expression; rat catheter biofilm induced	Various	T4B05	AGCAGCATGTGTTACAACCC
orf19.5265	C1_12010C	KIP4	S. cerevisiae Smy1 ortholog; Tn mutation affects filamentous growth; filament induced; has Mob2-dependent hyphal regulation; regulated by Nrg1, Tup1; oralpharyngeal candidasis induced; Spider biofilm induced; flow model biofilm repressed	DNA replication/recombination/repair	T1C11	GCCAGCTCCAAAGTATGCAA
orf19.5276	C1_11910W		Putative nuclear pore-associated protein; Hap43p-induced gene; induced upon low-level peroxide stress; possibly an essential gene, disruptants not obtained by UAU1 method	DNA replication/recombination/repair	T1D05	TATGGGTCAACACATCCCTA
orf19.53	C1_04990C		Ortholog(s) have role in generation of catalytic spliceosome for first transesterification step, mRNA cis splicing, via spliceosome and commitment complex, cytosol localization	Transcription factor	T3C04	TGACGTAGCCGATGTGCTCT
orf19.5302	C4_04080C	PGA31	Cell wall protein; putative GPI anchor; expression regulated upon white-opaque switch; induced by Congo Red and cell wall regeneration; Bcr1-repressed in RPMI a/a biofilms	Cell wall genes	T7H08	ATCGACCCAGGCATGATTAG
orf19.5303	C4_04070C	PGA30	GPI-anchored protein of cell wall	Cell wall genes	T7F07	GCATTGCAGGTCCTACAGTT
orf19.5305	C4_04050C	RHD3	GPI-anchored yeast-associated cell wall protein; induced in high iron; clade-associated gene expression; not essential for cell wall integrity; fluconazole-repressed; flow model and Spider biofilm repressed	Cell wall genes	T7B05	GGACACTATACAGCATTCTC
orf19.532	CR_04420C	RBR2	Cell wall protein; expression repressed by Rim101; transcript regulated upon white-opaque switching; repressed by alpha pheromone in SpiderM medium; macrophage-induced gene	Cell wall genes	T7G04	ATCGCATGTGCAGCATCTCG
orf19.5325	C2_10530C	KIN3	Protein similar to S. cerevisiae Kin3p; induced under Cdc5p depletion; shows Mob2p-dependent hyphal regulation; mutants are hypersensitive to caspofungin	Protein kinase	T3G07	ACGCGACGATCACGAGATAG
orf19.5326	C2_10540W		Putative transcription factor with zinc finger DNA-binding motif; possible ortholog of S. cerevisiae Mig2p	Transcription factor	T2E7	TATCATTCGCCACGATGCGG
orf19.5334	C2_10560C		Ortholog od S. cerevisiae Tis11, a mRNA-binding protein; transcription regulated by yeast-hyphal switch; flow model biofilm induced; Spider biofilm repressed	Transcription factor	T2G4	CAATGTATGACAACGGCGGA
orf19.5335	C2_10570W	SGS1	RecQ-related DNA helicase; Bloom's syndrome-related gene; haploinsufficient for wild-type lifespan; upregulated in farnesol treated biofilm	DNA replication/recombination/repair	T1C12	TTGCACGCTACATGACGCAG
orf19.5338	C2_10590W	GAL4	Zn(II)2Cys6 transcription factor; involved in control of glycolysis; ortholog of S. cerevisiae Gal4, but not involved in regulation of galactose utilization genes; caspofungin repressed; Spider biofilm repressed	Transcription factor	T2A7	CCTCAGTAGAAAGCTGGACA
orf19.5343	C2_10660W	ASH1	GATA-like transcription factor; localizes to daughter cell, hyphal tip cell nuclei; mRNA localization mediated by She3; required for WT virulence and filamentous growth on solid media; Ras1 repressed in yeast, Cyr1 repressed yeast, hyphae	Transcription factor	T3B10	TCACTCGGTGCATGAGGACT
orf19.535	CR_04440C	RBR1	Glycosylphosphatidylinositol (GPI)-anchored cell wall protein; required for filamentous growth at acidic pH; expression repressed by Rim101 and activated by Nrg1; Hap43-induced	Cell wall genes	T7F03	GCCGCGTATAAATCTTTCCA
orf19.5350	C2_10700C		Ortholog(s) have cyclin-dependent protein serine/threonine kinase activity	GO_cerevisiae	T2F8	TGTTAAGAACGACGTGCCAC
orf19.5357	C2_10750C	AKL1	Putative serine/threonine protein kinase; induced during the mating process	Protein kinase	T5H05	ACACAGTTGTACGAATCTCC
orf19.536	CR_04450C		Ortholog(s) have chromatin binding, protein complex scaffold, ubiquitin binding activity and role in histone acetylation, transcription from RNA polymerase II promoter	Transcription factor	T5A08	CACCTGCGTAGATTCTGGGT
orf19.5376	C3_00790W		Ortholog of S. cerevisiae Elm1; a serine/threonine protein kinase that regulates cellular morphogenesis, septin behavior, and cytokinesis in S. cerevisiae; possibly an essential gene, disruptants not obtained by UAU1 method	Protein kinase	T5B09	AACGAGATAGTGACGTACTG
orf19.5377	C3_00780W	HOS2	Putative histone deacetylase; mutations affect filamentous growth; genetic evidence suggests that Set3p and Hos2p function together as a complex involved in regulation of white-opaque switching, morphogenesis, and virulence	DNA replication/recombination/repair	T1G05	GCGCTAGTAAGCAATGAGTA
orf19.5380	C3_00750W	LYS144	Zn(II)2Cys6 transcription factor; has similarity to S. cerevisiae Lys14, involved in the regulation of lysine biosynthesis genes	Transcription factor	T5H10	GTTTGCCATCAACACCAAGA
orf19.5389	C3_00670C	FKH2	Forkhead transcription factor; morphogenesis regulator; required for wild-type hyphal transcription, cell separation, and for virulence in cell culture; mutant lacks true hyphae, is constitutively pseudohyphal; upregulated in RHE model	Transcription factor	T4G04	CGCCTAATACGTTGGAAATC
orf19.5408	C3_00550C	HRK1	Putative serine/threonine kinase; predicted role in cellular ion homeostasis; Spider biofilm repressed	Protein kinase	T5E03	TGTATCAACAGGGTGGAAAC
orf19.5423	C3_00430W	EST3	Telomerase subunit; required for telomere maintenance in vivo; separable roles in telomerase activity and processivity; not required for catalytic activity in vitro; related to mammalian Tpp1p	DNA replication/recombination/repair	T1B02	GCGCAGGTAAGAATACTCTA
orf19.5429	C3_00380C		Ortholog(s) have DNA replication origin binding, ubiquitin-protein ligase activity	Yak1 Interactors	T5G01	GGCCTCTACGAATATAATCC
orf19.5438	C3_00310C		Putative ubiquitin-protein ligase; role in protein sumoylation, protein ubiquitination; Spider biofilm induced	Transcription factor	T2H1	AGATTCCTGAAAGCCCTGCA
orf19.5498	C2_06340W	EFH1	APSES transcription factor; homodimer; minor role in transcriptional regulation vs Efg1; regulates filamentous growth, phenotypic switch; EFG1 and EFH1 genetically interact; expression interferes with mouse intestinal tract colonization	Transcription factor	T5G04	CTAGATAGACGACGCTACAG
orf19.5531	C6_02610C	CDC37	Chaperone for Crk1p; interacts with Crk1p kinase domain and with Sti1p; putative phosphorylation site at Ser14; functional homolog of S. cerevisiae Cdc37p; likely to be essential for growth; regulated by Gcn2p and Gcn4p	Various	T4H02	CATGGCAACCTGTGTGAACG
orf19.5537	C6_02670C	WSC2	Putative cell wall integrity and stress response protein; mRNA binds She3; Spider biofilm induced	GO_cerevisiae	T3A08	ATACCGGACAGCAGCTACAG
orf19.5548	C6_02750C	LYS14	Zn(II)2Cys6 transcription factor; has similarity to S. cerevisiae Lys14, which is a transcription factor involved in the regulation of lysine biosynthesis genes	Transcription factor	T4G08	GACATAGTCACAGAGTCCGC
orf19.5551	C6_02780C	MIF2	Centromere-associated protein; similar to CENP-C proteins; Cse4p and Mif2p colocalize at C. albicans centromeres	DNA replication/recombination/repair	T1H06	GTGGGTCCTCAAACACACAA
orf19.5635	C4_00120W	PGA7	GPI-linked hyphal surface antigen; induced by ciclopirox olamine, ketoconazole, Rim101 at pH 8; Hap43, fluconazole; flow model biofilm induced; Spider biofilm induced; required for RPMI biofilm; Bcr1-induced in a/a biofilm	Cell wall genes	T7H05	CACAGTCATTAAGAGGCTAG
orf19.5636	C4_00130W	RBT5	GPI-linked cell wall protein; hemoglobin utilization; Rfg1, Rim101, Tbf1, Fe regulated; Sfu1, Hog1, Tup1, serum, alkaline pH, antifungal drugs, geldamycin repressed; Hap43 induced; required for RPMI biofilms; Spider biofilm induced	Cell wall genes	T7B07	TCATCGGCTGCATCGCGTAT
orf19.5651	C4_00260W		Ortholog(s) have histone demethylase activity (H3-dimethyl-K4 specific), histone demethylase activity (H3-trimethyl-K4 specific) activity	Transcription factor	T5H04	TATTGCGTGACACCTGCTCG
orf19.5660	C4_00320C		Ortholog(s) have ubiquitin-protein ligase activity, role in protein import into peroxisome matrix, protein ubiquitination and endoplasmic reticulum, peroxisomal membrane localization	Transcription factor	T2G1	GATAGCATCCGAGACAGCTC
orf19.5674	C4_00450C	PGA10	GPI anchored membrane protein; utilization of hemin and hemoglobin for Fe in host; Rim101 at ph8/hypoxia/ketoconazole/ciclopirox/hypha-induced; required for RPMI biofilm formation, Bcr1-induced in a/a biofilm; rat catheter biofilm repressed	Cell wall genes	T7D07	TAGAGCCTCAGCATTCATCG
orf19.5676	C4_00470C		Ortholog(s) have cytosol, nucleus localization	Transcription factor	T4D09	GGGCCGAATACGAACCTAAC
orf19.5698	C5_00030W		Putative mitochondrial ribosomal protein of the large subunit; transcript is upregulated in clinical isolates from HIV+ patients with oral candidiasis; Spider biofilm repressed	DNA replication/recombination/repair	T1A03	CTCCCGACTAAAGAGAGGCA
orf19.570	C5_00710W	IFF8	Putative GPI-anchored adhesin-like protein; decreased transcription is observed in an azole-resistant strain that overexpresses MDR1	Cell wall genes	T7H12	GCCGCGAATACAAGATGTCA
orf19.5722	C6_03550C		Ortholog(s) have DNA binding activity	Transcription factor	T4E05	CAGAAGGCTCAATTTCCGTA
orf19.5729	C6_03610W	FGR17	Putative DNA-binding transcription factor; has zinc cluster DNA-binding motif; lacks an ortholog in S. cerevisiae; transposon mutation affects filamentous growth; Hap43p-repressed gene	Transcription factor	T4F12	TAGGCACATGGCTTACCAGG
orf19.5734	C6_03650C	POP2	Component of the Ccr4-Pop2 mRNA deadenylase; heterozygous null mutant exhibits resistance to parnafungin and cordycepin in the C. albicans fitness test	Yak1 Interactors	T4E01	CTCTACTTAGGTGTAATGGG
orf19.5736	C6_03690W	ALS5	ALS family adhesin; highly variable; expression in S. cerevisiae causes adhesion to human epithelium, endothelium or ECM, endothelial invasiveness by endocytosis and, at high abundance, ECM-induced aggregation; can form amyloid fibrils	Cell wall genes	T8A01	AGCGCGACGTTGATCCAGAT
orf19.5742	C6_03710W	ALS9	ALS family cell-surface glycoprotein; expressed during infection of human epithelial cells; confers laminin adhesion to S. cerevisiae; highly variable; putative GPI-anchor; Hap43-repressed	Cell wall genes	T8B01	TGAGTTCGTACACCTCGTCG
orf19.5758	C6_03830W	SAL6	Putative protein phosphatase of the Type 1 family; serine/threonine-specific; similar to S. cerevisiae Ppq1; mutant has virulence defect; Spider biofilm induced	Protein phosphatase	T4B07	GCTAATCGAACACAGCTCTA
orf19.576	C5_00740W	CTF8	Putative kinetochore protein with a predicted role in sister chromatid cohesion; repressed during the mating process; flow model biofilm induced	DNA replication/recombination/repair	T6H11	CTCATAGTTGGTAATACGGG
orf19.5760	C6_03850C	IHD1	GPI-anchored protein; alkaline, hypha-induced; regulated by Nrg1, Rfg1, Tup1 and Tsa1, Tsa1B in minimal media at 37; oralpharyngeal candidasis induced ; Spider biofilm induced; regulated in Spider biofilms by Tec1, Efg1, Ndt80, Rob1, Brg1	Cell wall genes	T7B09	AGATCCTCGCACACTATTTG
orf19.5764	C6_03890C	SKI8	Ortholog(s) have role in nuclear-transcribed mRNA catabolic process, 3'-5' exonucleolytic nonsense-mediated decay, nuclear-transcribed mRNA catabolic process, non-stop decay and protein complex assembly, more	DNA replication/recombination/repair	T1B05	CGCCGAATTACCAATGATGA
orf19.5844	CR_05580C		Ortholog(s) have role in meiotic DNA recombinase assembly, reciprocal meiotic recombination and condensed nuclear chromosome localization	DNA replication/recombination/repair	T1H01	CGGCGGTAACGATTATTAAG
orf19.5848	CR_05540C		RING-type zinc finger protein; upregulated during oral infection; mutants have reduced ability to damage oral epithelial cells; Spider and flow model biofilm induced	Transcription factor	T4H10	CCCAGGGAGAAATTCGTTAA
orf19.5849	CR_05530C	CWT1	Zn2Cys6 transcription factor involved in negative regulation of nitrosative stress response; mutant has cell wall defects; transcription increased at stationary phase; has predicted PAS domain; similar to S. cerevisiae Rds2p	Transcription factor	T4E07	TTATCCATGCGGTGCAAGCG
orf19.5855	C3_04110C	MBP1	Putative component of the MBF transcription complex involved in G1/S cell-cycle progression; non-periodic mRNA expression; predicted, conserved MBF binding sites upstream of G1/S-regulated genes	Transcription factor	T5D10	TTTCACCTGAGCCCGAGAGT
orf19.5867	C3_04250W	WSC1	Putative cell wall component; transcript upregulated in cyr1 mutant (yeast or hyphae); Spider and flow model biofilm induced	GO_cerevisiae	T3A02	CACATATCGACAAGGTCCGA
orf19.59	C1_05060W	REI1	Putative cytoplasmic pre-60S factor; Hap43-induced; repressed by prostaglandins	Transcription factor	T3B05	AGCGGACATTTACTGAACAG
orf19.5908	C3_04530C	TEC1	TEA/ATTS transcription factor; white cell pheromone response, hyphal gene regulation; required for Spider and RPMI biofilm formation; regulates BCR1; Cph2 regulated transcript; alkaline, rat catheter, Spider, flow model biofilm induced	Transcription factor	T5E06	GCTAGGATCTAAGTACATGC
orf19.5910	C3_04540C		Putative histone acetyltransferase complex subunit; induced upon low-level peroxide stress; Spider biofilm induced	Transcription factor	T5B07	TCAGGCGAATAACCGGGAAC
orf19.5911	C3_04550C	CMK1	Putative calcium/calmodulin-dependent protein kinase II; expression regulated upon white-opaque switching; biochemically purified Ca2+/CaM-dependent kinase is soluble, cytosolic, monomeric, and serine-autophosphorylated; Hap43p-repressed	Protein kinase	T3A07	AGAACAAGACCATCGCTCGG
orf19.5917	C3_04580C	STP1	Transcription factor; regulates SAP2, OPT1 expression and thereby protein catabolism for nitrogen source; activated via amino-acid-induced proteolytic processing; macrophage/pseudohyphal-repressed; Spider biofilm repressed	Transcription factor	T3D08	GCCCAGTGTCAATTTCGTTA
orf19.5940	C3_04770C	ZCF32	Predicted Zn(II)2Cys6 transcription factor; possibly an essential gene, disruptants not obtained by UAU1 method; Hap43-repressed	Transcription factor	T5F04	ATTAGGTCGCCCAGCTACTG
orf19.5953	C3_04860W		C2H2 transcription factor; predicted regulator of ribosomal protein and biogenesis genes; possibly essential, disruptants not obtained by UAU1 method; rat catheter biofilm induced	Transcription factor	T3E09	CACGCTTGACCATCTTAGGG
orf19.5954	C3_04870W		Ortholog(s) have enzyme activator activity, role in ascospore wall assembly, meiosis I, positive regulation of protein catabolic process and anaphase-promoting complex localization	DNA replication/recombination/repair	T1A07	GACCGTGTCGTCAGGTACTT
orf19.5956	C3_04880W	PIN3	Putative SH3-domain-containing protein; predicted role in actin cytoskeleton organization; Spider biofilm repressed	Protein kinase	T2D8	CATATCACTAGACACGATGC
orf19.5968	C3_05000W	RDI1	Putative rho GDP dissociation inhibitor; transposon mutation affects filamentous growth; farnesol, filament-induced; regulated by Nrg1, Tup1; protein levels low in stationary phase yeast	GO_cerevisiae	T2A5	ACGCAGAGAGCATTCCTCAG
orf19.5975	C3_05050W	TRY4	C2H2 transcription factor; fluconazole-repressed; induced in ssr1 mutant; required for yeast cell adherence to silicone substrate; Spider biofilm induced	Transcription factor	T2E8	ATGGCTCCAGTTCCAGCTTG
orf19.5995	C3_05190C	MCA1	Putative cysteine protease with similarity to S. cerevisiae Mca1p; has a role in apoptotic cell death upon H2O2 treatment; fungal-specific (no human or murine homolog); farnesol-induced	Yak1 Interactors	T3A10	CATATCAGTAAAGTGGGCGA
orf19.6010	C1_00950C	CDC5	Polo-like kinase; member of conserved Mcm1 regulon; depletion causes defects in spindle elongation and Cdc35-dependent filamentation; virulence-group-correlated expression; likely essential (UAU1 method); Spider biofilm repressed	Protein kinase	T4E12	ACCATATCGTTGAAGTGGAG
orf19.6028	C1_00780C	HGC1	Hypha-specific G1 cyclin-related protein involved in regulation of morphogenesis, biofilm formation; Cdc28-Hgc1 maintains Cdc11 S394 phosphorylation during hyphal growth; required for virulence in mice; regulated by Nrg1, Tup1, farnesol	Various	T5F07	CATCACGTTAAAGCACGCGA
orf19.6033	C1_00730C	CMP1	Catalytic subunit of calcineurin (Ca[2+]-calmodulin-regulated S/T protein phosphatase); required for wild-type virulence, resistance to high pH, Na(+), Li(+), Mn(2+), and fluconazole tolerance; micafungin is fungicidal to null mutant	Protein phosphatase	T4G09	CCTATCGTCGTAGAGTCCTT
orf19.6034	C1_00710C	TUB2	Beta-tubulin; functional homolog of ScTub2; overproduction makes S. cerevisiae inviable; has two introns; GlcNAc, hypha fluconazole-induced; slow growth, ectopic expression increases white-to opaque switch; rat catheter biofilm repressed	DNA replication/recombination/repair	0	0
orf19.6038	C1_00670C	UGA32	Predicted Zn(II)2Cys6 transcription factor; has similarity to S. cerevisiae Uga3, a transcription factor involved in the regulation of gamma-aminobutyrate metabolism genes; rat catheter biofilm induced	Transcription factor	T4C08	GCATTAGCTCAACTTTGCAC
orf19.6081	C1_00220W	PHR2	Glycosidase; role in vaginal not systemic infection (low pH not neutral); low pH, high iron, fluconazole, Hap43-induced; Rim101-repressed at pH8; rat catheter biofilm induced; Bcr1-repressed in RPMI a/a biofilms	Cell wall genes	T7G10	AGCTACAGGTTCGCTAACAT
orf19.6102	C1_00080C	RCA1	Protein involved in regulation of carbonic anhydrases; controls CO2 sensing; bZIP domain-containing transcription factor of the ATF/CREB family; null mutant displays slow growth, abnormal colony morphology and invasive growth	Transcription factor	T2C8	AAGGTTAGCTCATCGGGACT
orf19.6109	C1_00060W	TUP1	Transcriptional corepressor; represses filamentous growth; regulates switching; role in germ tube induction, farnesol response; in repression pathways with Nrg1, Rfg1; farnesol upregulated in biofilm; rat catheter, Spider biofilm repressed	Various	T4C03	GCCATACTACCCAAGAGTGA
orf19.6124	CR_07440W	ACE2	Transcription factor; similar to S. cerevisiae Ace2 and Swi5; regulates morphogenesis, cell separation, adherence, virulence in a mice; mutant is hyperfilamentous; rat catheter and Spider biofilm induced	Transcription factor	T5E07	GAGCATGAGGTACTATGACT
orf19.6133	CR_07360W	PIF1	Putative DNA helicase; decreased transcription is observed upon fluphenazine treatment	DNA replication/recombination/repair	T1D11	GCGCCAAACAGATATGTCTA
orf19.6142	CR_07260C		Ortholog(s) have double-stranded DNA binding activity, role in reciprocal meiotic recombination and condensed nuclear chromosome localization	DNA replication/recombination/repair	T1F01	TACCTTACGGAGTAGGAATG
orf19.6163	C3_00860W	CSE4	Centromeric histone H3 variant; role in structural changes of centromeric nucleosomes during cell cycle; 4 nucleosomes bind 1 centromere, each has 1 Cse4 molecule during most of cell cycle, 2 molecules in anaphase; Spider biofilm repressed	DNA replication/recombination/repair	T1C02	ACTACAGAGACACTTCTAGC
orf19.6182	C3_07860C	MRR2	Zn(II)2Cys6 transcription factor involved in regulation of multidrug resistance via control of CDR1 expression; mutants display decreased colonization of mouse kidneys; required for yeast cell adherence to silicone substrate	Transcription factor	T5B04	GAACCGACTTGACTACATTG
orf19.6222	C1_06880C	SPO22	Ortholog(s) have role in regulation of synaptonemal complex assembly and condensed nuclear chromosome localization	DNA replication/recombination/repair	T1G11	TTTGCCACAACAACTGCGAA
orf19.6227	C1_06820W		Ortholog of C. dubliniensis CD36 : Cd36_06390, C. parapsilosis CDC317 : CPAR2_209040, Candida tenuis NRRL Y-1498 : CANTEDRAFT_114052 and Debaryomyces hansenii CBS767 : DEHA2D14300g	Transcription factor	T2D10	GCACATCGTACTAATCATGC
orf19.6239	C1_06710W		Putative serine/threonine protein kinase; possibly an essential gene, disruptants not obtained by UAU1 method	Protein kinase	T2D11	ACTGCCTAGCAAGCATGATA
orf19.6243	C1_06680W	VPS34	Autophosphorylated class III phosphatidylinositol 3-kinase; required for normal vesicle transport, hyphal growth, fibroblast adherence, virulence in mouse systemic infection; growth-regulated; caspofungin and hydrogen peroxide sensitivity	Various	T6B03	AGTGCCATCGTATTCCACGT
orf19.6285	CR_07650W	GLC7	Putative catalytic subunit of type 1 serine/threonine protein phosphatase; regulated by Shp1; induced in high iron; alternatively spliced intron in 5' UTR	Protein phosphatase	T2E10	CAGTCTCATTCACGGATACT
orf19.6302	CR_04900C	PGA39	Putative GPI-anchored protein	Cell wall genes	T7G07	CAACATAGATGCCGGAAGTG
orf19.6305	CR_04880W		Hydroxytrimethyllysine aldolase, the second enzyme in the carnitine biosynthesis pathway; rat catheter biofilm repressed	Yak1 Interactors	T3G02	CACATGCCGAAATGGGACCA
orf19.6321	C6_00160W	PGA48	Putative GPI-anchored adhesin-like protein; similar to S. cerevisiae Spi1p, which is induced at stationary phase; transcript induced in high iron; flow model biofilm induced; Spider biofilm repressed	Cell wall genes	T7E03	GCAGTACGCATAATGGTATC
orf19.6365	CR_08070W	PTP1	Phosphotyrosine-specific protein phosphatase; rat catheter biofilm induced	Protein phosphatase	T3D03	CTATATTATGAAGGGTGCGC
orf19.6376	CR_08160W	PTC5	Mitochondrial protein phosphatase of the Type 2C-related family (serine/threonine-specific), involved in drug response and cadmium tolerance	Protein phosphatase	T4G07	AATAGCAGATACGGCCTGAG
orf19.6407	CR_08410W		Ortholog(s) have role in ribosomal large subunit biogenesis and cytoplasm, cytosolic large ribosomal subunit, preribosome, large subunit precursor localization	Transcription factor	T3D10	GAGTGTGACCCACCATAATC
orf19.642	CR_05120W		Ortholog of C. dubliniensis CD36 : Cd36_30470, C. parapsilosis CDC317 : CPAR2_203380, Candida tenuis NRRL Y-1498 : CANTEDRAFT_117493 and Debaryomyces hansenii CBS767 : DEHA2G19228g	Yak1 Interactors	T5G12	CCTAGACCCGAATTATGTAC
orf19.643	CR_05100W		Ortholog(s) have role in apoptotic process, mitotic spindle elongation, sister chromatid biorientation, spindle assembly checkpoint	DNA replication/recombination/repair	T1H12	CCGTTATTTCTAAGACCTCG
orf19.6437	CR_08630W	CDC23	Similar to anaphase-promoting complex component; possibly transcriptionally regulated by Tac1p	DNA replication/recombination/repair	0	0
orf19.6472	C7_02380C	CYP1	Peptidyl-prolyl cis-trans isomerase; cyclosporin A sensitive activity; soluble in hyphae; biofilm induced, macrophage-induced protein; downregulated upon treatment of biofilm with farnesol; present in exponential and stationary phase cells	DNA replication/recombination/repair	T1D01	AATGCTGTCCAAGCCCTGTA
orf19.6506	C7_02110W		Ortholog(s) have role in histone deacetylation, negative regulation of antisense RNA transcription, regulation of DNA-dependent DNA replication initiation, transcription elongation from RNA polymerase II promoter	Transcription factor	T5H02	CGCCCACAACAATAGTTTGA
orf19.6514	C7_02040C	CUP9	Transcription factor; represses SOK1 expression in response to farnesol inhibition; yeast-hypha switch repressed; ketoconazole-induced; Plc1-regulated; colony morphology-related Ssn6 regulation; Spider, flow model biofilm induced	Transcription factor	T2E11	GGCCGAGTCCACAAGATACA
orf19.6537	C7_01830W		Ortholog(s) have role in chromosome segregation and nuclear MIS12/MIND complex, spindle pole localization	DNA replication/recombination/repair	T1E02	CCAGCGTGGAAATCATTACA
orf19.6551.1	C7_01730C	STE18	Protein similar to S. cerevisiae Ste18p; expressed in opaque or white MTLa/MTLa or MTLalpha/MTLalpha, but not MTLa/MTLalpha cells; MTLa1p, MTLalpha2p bind promoter region	Other signaling comp	T2C1	ATGGCGCACACCTTAGACAG
orf19.6568	C7_01580W	SMC6	Putative structural maintenance of chromosomes (SMC) protein; Hap43-induced; cell-cycle regulated periodic mRNA expression; S. cerevisiae ortholog not cell-cycle regulated; Spider biofilm induced	DNA replication/recombination/repair	T1A12	AGTGTGCAGCTCCACCTTTG
orf19.6588	C7_01410C	NBP2	Protein containing an SH3 domain; involved in vacuolar fusion in hyphae; mutants form multiple germ tubes; Spider biofilm induced	Protein kinase	T2C11	ATAGCGCCGTAACCGTCTAG
orf19.6589	CR_09730C	SSF1	Protein involved in ribosome biogenesis; ortholog of S. cerevisiae Ssf1; Hap43-induced; rat catheter and Spider biofilm induced	Yak1 Interactors	T3C10	TATGAGTCTGCACGACCCTG
orf19.6594	CR_09690C	PLB3	GPI-anchored cell surface phospholipase B; possibly secreted; fungal-specific (no mammalian homolog); induced by Tbf1; fluconazole-induced; possible essential gene (UAU1 method); Spider and flow model biofilm induced	Cell wall genes	T7D11	TCACGAGTACGCATTCAGGG
orf19.6610	CR_09520C		Ortholog(s) have microtubule plus-end binding, structural constituent of cytoskeleton activity	DNA replication/recombination/repair	T1F11	TCCAGATTAACAGATAGGCC
orf19.6638	CR_05740C	PTC4	Type PP2C serine/threonine phosphatase; localized to mitochondria; mutation causes sensitivity to sodium, potassium and azole drugs; decreased expression in hyphae compared to yeast-form cells	Protein phosphatase	T2F11	GTAAGTCTTTGGAATACCGG
orf19.6645	CR_05670C	HMO1	HMG-box transcription factor; binds upstream of hexose and ergosterol metabolism and cell cycle genes; activates pseudohyphal growth when expressed in S. cerevisiae; repressed in hyphae; Spider biofilm repressed	Transcription factor	T2F5	TACCGTGACACAGGTGATCG
orf19.6680	C5_03680W	FGR27	Zn(II)2Cys6 transcription factor; transposon mutation affects filamentous growth; required for yeast cell adherence to silicone substrate; Spider biofilm induced	Transcription factor	T5G07	GCGCATGAGACATTTACATC
orf19.6753	C3_07380W		Protein with a predicted RING-type zinc finger; possibly an essential gene, disruptants not obtained by UAU1 method	Transcription factor	T2C2	TCTAGCTCCAGAGTATTTGG
orf19.676	C1_11250W		Microtubule-binding protein of the cortical microtubule; delays exit from mitosis when the spindle is abnormally oriented; Spider biofilm repressed	DNA replication/recombination/repair	T1G03	CTAAGGGACTGCAACGGAAC
orf19.6760	C3_07320W	MDS3	TOR signaling pathway component; required for growth and hyphal formation at alkaline pH, for full virulence in a mouse model of systemic infection and for SD and Spider medium biofilm formation; role in chlamydospore formation	DNA replication/recombination/repair	T1H08	ATCAGCGTTCGACATGCAGG
orf19.6763	C3_07310C	SLK19	Alkaline-induced protein of plasma membrane; affects cell aggregation, cell wall; similar to S. cerevisiae Slk19p (a kinetochore protein with roles in mitosis, meiosis); required for wild-type virulence in mouse; macrophage-downregulated	DNA replication/recombination/repair	T1D12	CGGATCGTCAAAGCTGATAA
orf19.6781	C3_07200C	ZFU2	Zn(II)2Cys6 transcription factor; regulator of yeast form adherence; mutants display increased colonization of mouse kidneys; required for yeast cell adherence to silicone substrate; Spider biofilm induced	Transcription factor	T3B12	GTACACTCTACACAGTTTGC
orf19.6784	C3_07160W	PGA32	Putative GPI-anchored adhesin-like protein; induced in high iron; Spider biofilm induced	Cell wall genes	T7D09	ACTACTGTGGTCCATGTGGT
orf19.6792	C3_07080W	RRD1	Putative peptidyl-prolyl cis/trans-isomerase; caspofungin induced	Protein phosphatase	T3E07	GTAGCATCTCTGCACATCTG
orf19.681	C1_11210C	HAP43	CCAAT-binding factor-dependent transcription factor; repressor; also called CAP2; required for low iron response; similar to bZIP transcription factor AP-1; repressed by Sfu1; ciclopirox olamine induced; rat catheter, Spider biofilm induced	Transcription factor	T4G11	GATAGAGACACACTCGTCAC
orf19.6810	C3_06910C		Ortholog(s) have protein serine/threonine phosphatase activity	GO_cerevisiae	T4B12	CGGCGCGTGTTATAGATATT
orf19.6817	C3_06850W	FCR1	Transcription factor; repressor of fluconazole/ketoconazole/brefeldin A resistance; Tn mutation enhances filamentation; partially rescues S. cerevisiae pdr1 pdr3 fluconazole sensitivity; rat catheter biofilm induced/Spider biofilm repressed	Transcription factor	T4B04	ACATTTGGCACAAGTGGTCA
orf19.6821	C3_06810W		Ortholog(s) have ubiquitin-protein ligase activity	DNA replication/recombination/repair	T1E10	ATCACTACTGGAGCATTGGG
orf19.6824	C3_06790W	TRY6	Helix-loop-helix transcription factor; regulator of yeast form adherence; required for yeast cell adherence to silicone substrate; Spider and F-12/CO2 biofilm induced; repressed by alpha pheromone in SpiderM medium	Transcription factor	T3E11	CACATAGCATGGGAGGAATC
orf19.684	C6_01920C		Putative transcription factor with zinc finger DNA-binding motif; heterozygous null mutant exhibits hypersensitivity to parnafungin and cordycepin in the C. albicans fitness test	Transcription factor	T4F03	GCTTTCCGCCAAGACATAAA
orf19.6850	C1_04560W		Putative transcription factor with C3HC4 zinc finger DNA-binding motif; mutants are viable	Transcription factor	T4D07	ACCTTTGATGAGAGTCTGTG
orf19.6851	C1_04570C	CHL4	Protein described as having role in chromosome segregation; RNA abundance regulated by tyrosol and cell density	DNA replication/recombination/repair	T7A01	TTGTCATACCGACCGAGCTG
orf19.6874	C2_05640W		Putative helix-loop-helix (HLH) transcription factor with a role in filamentous growth	Transcription factor	T4E09	CCGTGATCTTAATATAGCCG
orf19.6885	C2_05740W	SPO7	Putative regulatory subunit of Nem1-Spo7 phosphatase holoenzyme that regulates nuclear growth by controling phospholipid biosynthesis; induced by alpha pheromone in SpiderM medium	DNA replication/recombination/repair	T1F06	AATGCGGATTCAGGTTAGCT
orf19.6889	C2_05780C	MKK2	Ortholog of S. cerevisiae Mkk2; MAP kinase kinase involved in signal transduction; macrophage-downregulated; mutants are viable and hypersensitive to caspofungin	Protein kinase	T3G09	TAACTGGAACGAGCTGTGCC
orf19.6901	C7_01190W		Ortholog(s) have exoribonuclease activator activity, m7G(5')pppN diphosphatase activity	Yak1 Interactors	T2C9	TGATACAGTCGGATTAACCG
orf19.6915	C7_01340W	MRE11	Putative DNA double-strand break repair factor; involved in response to oxidative stress and drug resistance	Protein phosphatase	T5D02	CAACTCCACGTCATATTGTG
orf19.6926	C3_03890W	CSC25	Guanyl-nucleotide exchange factor; activator of Ras/adenylyl cyclase pathway; functional homolog of S. cerevisiae Cdc25p; commonly called Cdc25; transposon mutation affects filamentous growth	Protein kinase	T6G06	CCGATATTTCCAAGGCTGTA
orf19.6928	C3_03870C	SAP9	Secreted aspartyl protease; roles in adhesion, cell surface integrity; induced by antifungal drugs, stationary phase, or in white-phase cells; farnesol-downregulated in biofilm; autocatalytic processing; GPI-anchor; Spider biofilm induced	Cell wall genes	T7H10	CATAGCGGAACATAGCCTTA
orf19.6933	C3_03830W		Ortholog(s) have peptidyl-prolyl cis-trans isomerase activity, protein phosphatase type 2A regulator activity	Protein phosphatase	T3H01	AGCTACGCGCTTTGAACACG
orf19.6936	C3_03810W	RAD53	Protein involved in regulation of DNA-damage-induced filamentous growth; putative component of cell cycle checkpoint; ortholog of S. cerevisiae Rad53p, protein kinase required for cell-cycle arrest in response to DNA damage	Protein kinase	T5G03	GAGATCCAGGTCGCTACATG
orf19.696	CR_06610W	STE2	Receptor for alpha factor mating pheromone, MFalpha; required for a-type cells to respond to alpha factor, for opaque a-form mating and white a-form response; possible Kex2p substrate; a-specific, alpha-factor induced, A1p-Alpha2p repressed	Other signaling comp	T3A12	CCGAAGAGGGAATTGCTTTA
orf19.6980	C3_05420W		Has domain(s) with predicted ATP binding, protein tyrosine kinase activity and role in protein phosphorylation	Protein kinase	T4E08	CAGTTTAACGCATCGGGACG
orf19.6987	C3_05520C	DNM1	Putative dynamin-related GTPase; transcript upregulated inbRHE model of oral candidiasis; transcript regulated by Nrg1, Mig1, and Tup1	Yak1 Interactors	T5C11	GGAATCATGTGTAACAGGTC
orf19.6995	C3_05600W	ATO6	Putative fungal-specific transmembrane protein	DNA replication/recombination/repair	T1E03	CATAGCGGCAAAGCGCGTAA
orf19.6997	C3_05620W	ATO5	Putative fungal-specific transmembrane protein	DNA replication/recombination/repair	T1D03	TGGTAGAACCGAACCCAGAC
orf19.7001	C3_05650W	YCK2	Plasma membrane protein similar to S. cerevisiae casein kinase I, Yck2p; null mutant has defect in damaging oral epithelial cells and in hyphal branching; transcription is activated in weak acid stress or on contact with host cells	Protein kinase	T4B02	GGGTTTCTCACACTTTGCCG
orf19.7017	C7_00970C	YOX1	Putative homeodomain-containing transcription factor; transcriptional repressor; periodic mRNA expression, peak at cell-cycle G1/S phase	Transcription factor	T2G10	TGCTCCATGCAAGCCAAATA
orf19.703	CR_06690C		Ortholog(s) have 2',3'-cyclic-nucleotide 3'-phosphodiesterase activity, role in cyclic nucleotide metabolic process and clathrin-coated vesicle localization	DNA replication/recombination/repair	T1B03	AGGCGATGATGGCATTTACT
orf19.7033	C7_00840C		Putative dual specificity protein phosphatase, similar to S. cerevisiae Pps1p	Protein phosphatase	T6E03	GAGGTCACGACATCATCTGC
orf19.7035	C7_00820W	RFC2	Putative heteropentameric replication factor C subunit; periodic mRNA expression, peak at cell-cycle G1/S phase	DNA replication/recombination/repair	0	0
orf19.7044	C7_00740W	RIM15	Ortholog(s) have protein kinase activity and role in age-dependent response to oxidative stress involved in chronological cell aging, conidiophore development, hyphal growth, protein phosphorylation, regulation of meiosis	Protein kinase	T6D08	GACTACACCGAATCTGATAC
orf19.7081	C7_00390W	SPL1	Protein similar to S. cerevisiae Spl1p, which is involved in tRNA splicing; member of pyridoxal-phosphate-dependent aminotransferase protein family; predicted to be essential	Yak1 Interactors	T4C01	CCTGGCCTGAAATCAAGTAA
orf19.71	C1_03690W		Ortholog(s) have role in ER to Golgi vesicle-mediated transport, protein secretion and COPII vesicle coat, Golgi membrane, cell division site, cell tip, cis-Golgi network, cytosol, nucleus localization	DNA replication/recombination/repair	T1E04	AAAGCACCTTGAACGGGCTC
orf19.7105	C7_00180W	FAR1	Protein involved in regulation of pheromone-mediated mating; repressed by A1p and Alpha2p in white-phase cells; null mutant shows no pheromone response in opaque cells; overexpression causes enhanced pheromone response and cell cycle arrest	GO_cerevisiae	T5D07	GCATTAAGTGTAACGCAGAG
orf19.7114	C7_00090C	CSA1	Surface antigen on elongating hyphae and buds; strain variation in repeat number; ciclopirox, filament induced, alkaline induced by Rim101; Efg1-, Cph1, Hap43-regulated; required for WT RPMI biofilm formation; Bcr1-induced in a/a biofilms	Cell wall genes	T7A12	TTGTACCCACTAGACGTGCG
orf19.7115	C7_00080C	SAC7	Putative GTPase activating protein (GAP) for Rho1; repressed upon adherence to polystyrene; macrophage/pseudohyphal-repressed; transcript is upregulated in RHE model of oral candidiasis and in clinical oral candidiasis	GO_cerevisiae	T4C10	CGAACGAGTCTTAATTGCTC
orf19.7150	C7_04230W	NRG1	Transcription factor/repressor; regulates chlamydospore formation/hyphal gene induction/virulence and rescue/stress response genes; effects both Tup1 dependent and independent regulation; flow model biofilm induced; Spider biofilm repressed	Transcription factor	T2E9	TGCACGATGTTAAGTCCGCG
orf19.718	CR_06480C	RRN11	Putative RNA polymerase I subunit; rat catheter biofilm induced; Spider biofilm induced	Transcription factor	T5B03	AAAGCCACTGTCCGAAGACG
orf19.719	CR_06470W		Ortholog(s) have ubiquitin-protein ligase activity	Transcription factor	T4F11	GGGAAGAAATTAACCGTCCG
orf19.7195	C7_03870W	RAD6	Functional ortholog of S. cerevisiae Rad6; negative regulator of hyphal growth; required for wild-type UV resistance; acts in pathway with Efg1; ; transcript is UV-induced, slightly repressed during hyphal growth; gene has two introns	DNA replication/recombination/repair	T1H02	CATACTTACGAAGCTGTACC
orf19.7208	C1_14010W	CSK1	Putative mitogen-activated protein (MAP) kinase with an unknown role; null mutant produces wrinkled colonies; similar to S. cerevisiae Smk1p, which is a protein kinase required for sporulation	Protein kinase	T3H03	TCAGATGTGACAAGAGTCGA
orf19.7221	C1_14140C	SET3	NAD-dependent histone deacetylase; mutations affect filamentous growth; genetic evidence suggests Set3/Hos2 function as a complex to regulate white-opaque switching, morphogenesis, and virulence; flow model biofilm induced	DNA replication/recombination/repair	T7G02	CCAGCTACTAAAGGATGTCA
orf19.7227	C1_14190C		Protein phosphatase inhibitor; Hap43-repressed; homozygous Tn insertion decreases colony wrinkling but does not block hyphal growth in liquid media; mutation confers hypersensitivity to toxic ergosterol analog; Spider biofilm induced	Various	T2F1	CCAGGCATAGAAGGTTATAC
orf19.723	CR_06440C	BCR1	Transcription factor; regulates a/alpha biofilm formation, matrix, cell-surface-associated genes; confers adherence, impermeability, impenetrability, fluconazole resistance; Tup1/Tec1/Mnl1-regulated; mRNA binds She3; Spider biofilm induced	Transcription factor	T5D06	ATAGAGACTGAAGCCCACGC
orf19.7234	C1_14240W		Putative RSC chromatin remodeling complex component; possibly an essential gene, disruptants not obtained by UAU1 method	Transcription factor	T4E06	TATCAGCGGCCATGTTGCAG
orf19.7250	C1_14350W		Protein of unknown function; rat catheter and Spider biofilm induced	Various	T2B2	CCTCAGGAAGGAGAAGTCAC
orf19.7251	C1_14360C	WSC4	Putative cell wall integrity and stress response subunit 4 precursor; transcription is specific to white cell type	GO_cerevisiae	T4D01	CAGGCTATTCAATCTGATCC
orf19.726	CR_06420W	PPZ1	Protein phosphatase Z; type 1 family serine/threonine specific protein phosphatase involved in cation homeostasis and cell wall integrity	Protein phosphatase	T4A01	GGTTGCCGCACAAAGCCAAA
orf19.7281	CR_08860W	PDK2	Putative pyruvate dehydrogenase kinase; mutation confers hypersensitivity to amphotericin B	GO_cerevisiae	T4B03	GTTAGAGCACCGGACACATC
orf19.7282	CR_08870W	PEX13	Protein required for peroxisomal protein import mediated by PTS1 and PTS2 targeting sequences; transcript induced in an RHE model of oral candidiasis; Hap43-repressed gene	Protein kinase	T3B03	GAACTATTGGCAACATGCAC
orf19.7308	CR_09120C	TUB1	Alpha-tubulin; gene has intron; complements cold-sensitivity of S. cerevisiae tub1 mutant; C. albicans has single alpha-tubulin gene, whereas S. cerevisiae has two (TUB1, TUB3); farnesol-upregulated in biofilm; sumoylation target	DNA replication/recombination/repair	T1G06	CACCAGCCGTGACTGTGTTT
orf19.7310	CR_09140C		Protein with a role in directing meiotic recombination events to homologous chromatids; induced by ciclopirox olamine; positively regulated by Sfu1; Hog1, fluconazole-repressed; Hap43-induced; Spider biofilm induced	DNA replication/recombination/repair	T1B10	TTACTCAGCCCAGGATGTCG
orf19.7317	CR_09200C	UGA33	Zinc-finger transcription factor; similar to S. cerevisiae Uga3 which regulates gamma-aminobutyrate metabolism gene expression; required for yeast cell adherence to silicone substrate; rat catheter biofilm induced	Transcription factor	T3G12	AGATGACCGGAACTTCGTCC
orf19.7319	CR_09210W	SUC1	Zinc-finger transcription factor; regulates alpha-glucosidase exression; complements S. cerevisiae suc2 for sucrose utilization and mal13 maltase defect; required for yeast cell adherence to silicone substrate; rat catheter biofilm induced	Transcription factor	T4E02	AGCGATCTCCAATACGACTA
orf19.7355	C3_05740C	SSN8	Ortholog of S. cerevisiae Ssn8; a component of RNA polymerase II holoenzyme; mutants are viable and are sensitive to hydrogen peroxide medium	DNA replication/recombination/repair	T1E05	CCCTCCAGGAAAGTTGATAA
orf19.7359	C3_05780C	CRZ1	Calcineurin-regulated C2H2 transcription factor; role in maintenance of membrane integrity, azole tolerance; not required for mouse virulence; repressed by low iron; regulates Ca++ influx during alkaline pH response; Spider biofilm induced	Transcription factor	T5E05	AAGCATTGCGAATCATAGCC
orf19.7372	C3_05920W	MRR1	Putative Zn(II)2Cys6 transcription factor; regulator of MDR1 transcription; gain-of-function mutations cause upregulation of MDR1 (a plasma membrane multidrug efflux pump) and multidrug resistance; Hap43-induced	Transcription factor	T6E04	GCATCACAGCAATGGGCATA
orf19.7374	C3_05930W	CTA4	Zn(II)2Cys6 transcription factor; induced by nitric oxide; induced by Mnl1 under weak acid stress; repressed upon adherence to polystyrene; Hap43-repressed; Spider biofilm induced	Transcription factor	T6H02	ACAGCGTCTGAACCTATATC
orf19.7385	C3_06040W		CCCH zinc finger protein; Spider biofilm induced	Transcription factor	T4F02	GGCCTAGATATAAGCAGAGC
orf19.7388	C3_06070C	PBS2	MAPK kinase (MAPKK); role in osmotic and oxidative stress responses, oxidative stress adaptation; required for stress regulation of Hog1p localization and activity; functional homolog of S. cerevisiae Pbs2p	Protein kinase	T4G05	GATCACCAAAGAAGCGTCGC
orf19.7402	C3_06300W	DOT1	Putative modulator of white-opaque switching	DNA replication/recombination/repair	T2B01	CACTAGCTGCAATGAGGTTA
orf19.7414	C3_06190C	ALS6	ALS family protein; expression in S. cerevisiae confers adhesion to gelatin; macrophage-induced gene; N-terminal adhesion domain; ALS family includes cell-surface glycoproteins, some with adhesin function	Cell wall genes	T7D12	AATACTCGGAAACGTCGGCA
orf19.7417	C3_06180C	TSA1	TSA/alkyl hydroperoxide peroxidase C (AhPC) family protein; similar to thiol-dependent peroxidases of oxidative stress signaling; antigenic; hyphal surface, nucleus; yeast-form nucleus, cytoplasm; biofilm, phagocytosis, peroxide induced	Yak1 Interactors	T2A4	CAATCACGTCTAATGAGGAG
orf19.7472	CR_00610W	IFF4	Adhesin-like cell surface protein; putative GPI-anchor; null mutant germ tubes show decreased adhesion to plastic substrate; mutants are viable; Hap43-repressed gene	Cell wall genes	T7F12	TGCTAGTCGATGCCACCGAT
orf19.7473	CR_00600C		Ortholog(s) have role in endocytosis and actin cortical patch, cellular bud neck, cytoplasm localization	DNA replication/recombination/repair	T1F09	CGAGTAATCTAAGCGATCAG
orf19.7504	CR_00290W		Ortholog of S. cerevisiae Rts3; a component of the protein phosphatase type 2A complex; Plc1-regulated; induced in core caspofungin response; Spider biofilm induced	GO_cerevisiae	T2D9	TATTTCGCACGGAGCACTCG
orf19.7510	CR_00260W	KIN2	Protein with similarity to S. cerevisiae Kin2p, transcription is positively regulated by Tbf1	Protein kinase	T6F05	TTTGACCCTCGACGTTGGCT
orf19.7517	CR_00180C	CHT1	Chitinase; putative N-terminal catalytic domain; has secretory signal sequence; lacks S/T region and N-glycosylation motifs of Chs2p and Chs3p; alkaline downregulated; expression not detected in yeast-form or hyphal cells	Cell wall genes	T7B10	TCATGGCGTTAATGGCTATG
orf19.7518	CR_00170W	ZCF38	Putative Zn(II)2Cys6 transcription factor	Transcription factor	T4A08	TGGTGTCCTCACTCCTGGAT
orf19.7547	CR_09750C		Ortholog(s) have phosphatidylinositol-3-phosphate binding, ubiquitin-protein ligase activity, role in protein ubiquitination and cytosol, fungal-type vacuole membrane, late endosome, nucleus localization	Transcription factor	T3D02	ATAGAGCGTCCCATTCGTCG
orf19.7583	CR_10070C	ZCF39	Zn(II)2Cys6 transcription factor; mutants are viable; filament induced; required for yeast cell adherence to silicone substrate; Spider biofilm induced	Transcription factor	T5A02	TCACCGTTGTAACTGCTGCG
orf19.7609	CR_10330W	PGA11	Putative GPI-anchored protein	Cell wall genes	T7H03	CCACATTGTTCAAGGACGGC
orf19.7617	CR_10400W		Ortholog(s) have peptide alpha-N-acetyltransferase activity, role in N-terminal protein amino acid acetylation, histone acetylation and NatA complex, cytosol, cytosolic ribosome, nucleus localization	DNA replication/recombination/repair	T1A02	GCGATGGAGCGACTTTCTCT
orf19.7625	CR_10480W	PGA1	Putative GPI-anchored protein; induced during cell wall regeneration; required for normal adhesion to host cells and for adherence during Sabouraud biofilm formation; Spider biofilm induced	Cell wall genes	T7D04	GCTCACACGCAAGAATCGGA
orf19.7644	CR_10610C		Ortholog(s) have ubiquitin-protein ligase activity, role in anaphase-promoting complex-dependent proteasomal ubiquitin-dependent protein catabolic process, protein ubiquitination and anaphase-promoting complex localization	Transcription factor	T2A2	ATCGCAACTAACGCGCTATA
orf19.7652	CR_10660W	CKA1	Putative alpha subunit (catalytic subunit) of protein kinase CK2; Cka1p and Cka2p have a common target with respect to fluconazole resistance; synthetically lethal with CKA2; flucytosine induced	Protein kinase	T2H10	TAGCACCTGAGACACTTGCG
orf19.7663	CR_10740W		Ortholog(s) have role in homologous chromosome segregation, protein localization to nucleolar rDNA repeats, rDNA condensation and monopolin complex, nuclear envelope, nucleolus localization	DNA replication/recombination/repair	T1D02	TGTTAGACACCCGTGCAAGC
orf19.791	C2_04290W	RIM11	Ortholog of S. cerevisiae Rim11; a protein kinase involved in meiosis and sporulation in S. cerevisiae; mutant is viable	Protein kinase	T3F06	CCTCGACCAGTATCTTAAAG
orf19.793	C2_04270W	CAK1	Monomeric CDK-activating kinase; functional homolog of S. cerevisiae Cak1p; phosphorylates cyclin-free human CDK2; lacks glycine loop motif; conserved lysine (K36) not required for activity; possibly essential gene (by UAU1 method)	Protein kinase	T2A12	GACGGTACTCCATTTGTATG
orf19.794	C2_04260W	SSN3	Putative cyclin-dependent protein kinase; mutants are sensitive to growth on H2O2 medium	Protein kinase	T4F09	CGCCATTTCTGTAAGACCGG
orf19.795	C2_04250W	VPS36	ESCRT II protein sorting complex subunit; involved in Rim8 processing and proteolytic activation of Rim101, which regulates pH response; role in uptake of Histatin-5 into vacuole	GO_cerevisiae	T5C01	CCCGCCTTTAGAGAAATACA
orf19.799	C2_04210W	STE4	Beta subunit of heterotrimeric G protein of mating signal transduction pathway; required for mating; transcript is specific to cells homozygous at MTL; induced by alpha pheromone; ortholog of S. cerevisiae Ste4	Other signaling comp	T3G10	GCGGGACACATTGAACACAC
orf19.801	C2_04200W	TBF1	Essential transcription factor; induces ribosomal protein genes and the rDNA locus; acts with Cbf1 at subset of promoters; recruits Fhl1 and Ifh1 to promoters; role is analogous to that of S. cerevisiae Rap1; Spider biofilm induced	Transcription factor	T5H11	ATATACGGACCACAGGCTGC
orf19.810	C2_04110W		Ortholog(s) have DNA helicase activity, role in DNA unwinding involved in DNA replication, reciprocal meiotic recombination, synapsis and nucleus localization	DNA replication/recombination/repair	T7H02	GACTATGGCGTGTCACCGTT
orf19.829	C2_03940C	SCH9	Protein kinase; involved in growth control, cell size, resistance to rapamycin, cations, chlamydospore formation, filamentous growth under some conditions, and virulence; prevents hyphal growth in hypoxia at high CO2; Spider biofilm induced	Protein kinase	T5H07	CAAGAGACGCTAATTGCGGC
orf19.843	C2_03780C		Putative DNA repair exonuclease; fungal-specific (no human or murine homolog)	Protein phosphatase	T5C05	CAGAGCTGCAAATGCTGGAA
orf19.844	C2_03770C	STE11	Protein similar to S. cerevisiae Ste11p; mutants are sensitive to growth on H2O2 medium	Protein kinase	T5F09	CGATGTAGCTCCATTCTATG
orf19.848	C2_03720W	PGA16	Putative GPI-anchored protein	Cell wall genes	T7D03	GCCAGATGTCAACACAGCTA
orf19.861	C2_03590C	CAP4	Predicted bZip transcription factor; possibly an essential gene, disruptants not obtained by UAU1 method	Transcription factor	T2C3	GATCACTACACAGTATGTCC
orf19.876	C2_03440W	PGA33	Putative GPI-anchored protein of unknown function; Spider biofilm repressed	Cell wall genes	T7C07	TAGAGAGTCCGTGCAACCTC
orf19.878	C2_03430W	NBN1	Subunit of the NuA4 histone acetyltransferase complex; Plc1p-regulated	Transcription factor	T2B9	ATAGGCACGGAATCTTGCGC
orf19.895	C2_03330C	HOG1	MAP kinase of osmotic-, heavy metal-, and core stress response; role in regulation of glycerol, D-arabitol in response to stress; phosphorylated in response to H2O2 (Ssk1-dependent) or NaCl; mutant induces protective mouse immune response	Protein kinase	T3D04	TTTACCGCGAGACGCTCATG
orf19.921	C5_00670C	HMS1	hLh domain Myc-type transcript factor; required for morphogenesis induced by elevated temperature or Hsp90 compromise; acts downstream of Pcl1; Spider biofilm induced	Transcription factor	T5F02	GGACACGAGTGAGATATTCT
orf19.940	C5_00490C	BUD2	GTPase activating protein (GAP) for Rsr1; negative regulator of filament branching, acts in hyphal growth guidance; required for wild-type budding pattern; induced in low iron; regulated by tyrosol and cell density	GO_cerevisiae	T6A06	GGTCATTTACAATCGTCTCC
orf19.967	C5_00280C		Major mitochondrial nuclease; has RNAse and DNA endo- and exonucleolytic activities; roles in mitochondrial recombination, apoptosis and maintenance of polyploidy; Spider biofilm repressed	DNA replication/recombination/repair	T1C04	CTATGTAGGAGCACGCTTTG
orf19.971	C5_00240W	SKN7	Putative homolog of S. cerevisiae Skn7p, which is predicted to be a response regulator protein in a phosphorelay signal transduction pathway; required for normal hydrogen peroxide resistance	Transcription factor	T4C06	TGGTCTCCACGATCACTTGG
orf19.976	C5_00210C	BRE1	Putative transcription factor with C3HC4 zinc finger DNA-binding motif; similar to S. cerevisiae Bre1p; transposon mutation affects filamentous growth	Transcription factor	T5B02	GTGGGCATACAACACCAGCA
orf19.996	C1_10520W		Protein with a predicted leucine-rich repeat domain; possibly an essential gene, disruptants not obtained by UAU1 method	DNA replication/recombination/repair	T1B08	CTGGACTGGATACTGTGATT

## Sheet: Table S2
Probe #	Probe ID	orf19 #	Systematic name	Gene name	Description	Fold change	Z-score	p-student
1	mtlalpha1	orf19.3201	C5_01740C	MTLALPHA1	Homeodomain protein of the MTLa mating type locus; a1 and alpha2 together repress white-opaque switching and mating (an opaque-specific process); a/alpha mating type may increase virulence by competitive advantage; Spider biofilm induced	1.14907	0.86568	0.05698
2	mtlalpha1_RC	orf19.3201	C5_01740C	MTLALPHA1	Homeodomain protein of the MTLa mating type locus; a1 and alpha2 together repress white-opaque switching and mating (an opaque-specific process); a/alpha mating type may increase virulence by competitive advantage; Spider biofilm induced	1.06972	0.53921	0.25144
3	mtlalpha2	orf19.3200	C5_01750C	MTLALPHA2	Master regulator (activator) of a-type mating; has HMG domain, which is predicted to bind DNA; gene has intron; not related to S. cerevisiae MATa2; a/alpha mating type may increase virulence, provides competitive advantage	-1.01898	0.16577	0.52479
4	mtlalpha2_RC	orf19.3200	C5_01750C	MTLALPHA2	Master regulator (activator) of a-type mating; has HMG domain, which is predicted to bind DNA; gene has intron; not related to S. cerevisiae MATa2; a/alpha mating type may increase virulence, provides competitive advantage	1.08376	0.74952	0.18697
5	orf19.1002	orf19.1002	C1_10560C	orf19.1002	Protein of unknown function; Hap43-repressed gene	-1.07935	-0.5506
6	orf19.1002_RC	orf19.1002	C1_10560C	orf19.1002	Protein of unknown function; Hap43-repressed gene	-1.19163	-1.30809
7	orf19.1028	orf19.1028	C1_03810C	ELA1	Elongin A; F-box protein; ubiquitin-protein ligase; role in protein ubiquitination and ubiquitin-dependent protein catabolism; rat catheter biofilm induced	-1.1131	-0.78624	0.40791
8	orf19.1028_RC	orf19.1028	C1_03810C	ELA1	Elongin A; F-box protein; ubiquitin-protein ligase; role in protein ubiquitination and ubiquitin-dependent protein catabolism; rat catheter biofilm induced	-1.20436	-1.38946	0.41278
9	orf19.1035	orf19.1035	C1_03740W	WAR1	Zn(II)2Cys6 transcription factor; plays a role in resistance to weak organic acids; required for yeast cell adherence to silicone substrate; Spider biofilm induced	1.01242	0.30956	0.47819
10	orf19.1035_RC	orf19.1035	C1_03740W	WAR1	Zn(II)2Cys6 transcription factor; plays a role in resistance to weak organic acids; required for yeast cell adherence to silicone substrate; Spider biofilm induced	1.0418	0.38393	0.42505
11	orf19.1069	orf19.1069	C1_04330W	RPN4	C2H2 transcription factor; putative regulator of proteasome genes; DNA recognition sequence (GAAGGCAAAA) enriched in regions upstream of proteasome genes; induced in core stress response; Hap43-induced; Spider biofilm induced	1.07124	0.60698	0.45462
12	orf19.1069_RC	orf19.1069	C1_04330W	RPN4	C2H2 transcription factor; putative regulator of proteasome genes; DNA recognition sequence (GAAGGCAAAA) enriched in regions upstream of proteasome genes; induced in core stress response; Hap43-induced; Spider biofilm induced	1.08203	0.66336	0.30206
13	orf19.1105.2	orf19.1105.2	C5_03900W	PGA56	Regulator of sorbose utilization; putative GPI-anchor; hypha and cell wall regeneration induced; colony morphology-related gene regulation by Ssn6; induced by Tbf1, Hap43; Spider biofilm induced	1.01154	0.36654	0.45635
14	orf19.1105.2_RC	orf19.1105.2	C5_03900W	PGA56	Regulator of sorbose utilization; putative GPI-anchor; hypha and cell wall regeneration induced; colony morphology-related gene regulation by Ssn6; induced by Tbf1, Hap43; Spider biofilm induced	1.01901	0.39307	0.28172
15	orf19.1135	orf19.1135	C1_11810W	CAS1	Putative transcription factor with Ku70/Ku80 beta-barrel DNA-binding motif; involved in telomerase regulation and telomere protection; mutation causes marginal increase in caspofungin sensitivity	-1.06696	-0.46223	0.02789
16	orf19.1135_RC	orf19.1135	C1_11810W	CAS1	Putative transcription factor with Ku70/Ku80 beta-barrel DNA-binding motif; involved in telomerase regulation and telomere protection; mutation causes marginal increase in caspofungin sensitivity	-1.02623	-0.20992
17	orf19.1150	orf19.1150	C1_11690W	orf19.1150	GATA-like transcription factor; oral infection induced; mutant has reduced capacity to damage oral epithelial cells; regulated by Gcn2 and Gcn4; Spider biofilm induced	1.05067	0.46434	0.54395
18	orf19.1150_RC	orf19.1150	C1_11690W	orf19.1150	GATA-like transcription factor; oral infection induced; mutant has reduced capacity to damage oral epithelial cells; regulated by Gcn2 and Gcn4; Spider biofilm induced	1.15605	0.95315	0.74786
19	orf19.1178	orf19.1178	C6_00180C	orf19.1178	Putative transcription factor with bZIP DNA-binding motif; Hap43p-repressed gene	1.01159	0.12213	0.38867
20	orf19.1178_RC	orf19.1178	C6_00180C	orf19.1178	Putative transcription factor with bZIP DNA-binding motif; Hap43p-repressed gene	-1.0591	-0.32459
21	orf19.1187	orf19.1187	C6_00280W	CPH2	Myc-bHLH transcription factor; promotes hyphal growth; directly regulates Tec1 to induce hypha-specific genes; probably homodimeric, phosphorylated; required for colonization of the mouse GI tract; rat catheter and Spider biofilm induced	1.01409	0.37169	0.37991
22	orf19.1187_RC	orf19.1187	C6_00280W	CPH2	Myc-bHLH transcription factor; promotes hyphal growth; directly regulates Tec1 to induce hypha-specific genes; probably homodimeric, phosphorylated; required for colonization of the mouse GI tract; rat catheter and Spider biofilm induced	1.07218	0.64836	0.23953
23	orf19.1189	orf19.1189	C6_00290W	orf19.1189	Protein of unknown function; regulated by yeast-hypha switch; induced by Mnl1 in weak acid stress; 5' UTR intron; repressed by chlamydospore formation in C. albicans and C. dubliniensis; rat catheter, Spider and flow model biofilm induced	-2.83174	-4.47014	0.0104
24	orf19.1189_RC	orf19.1189	C6_00290W	orf19.1189	Protein of unknown function; regulated by yeast-hypha switch; induced by Mnl1 in weak acid stress; 5' UTR intron; repressed by chlamydospore formation in C. albicans and C. dubliniensis; rat catheter, Spider and flow model biofilm induced	-2.62579	-4.13134	0.00891
25	orf19.1196	orf19.1196	C6_00350W	PKH3	Ortholog(s) have protein kinase activity and role in MAPK cascade involved in cell wall biogenesis, protein phosphorylation	1.13817	0.78091	0.52442
26	orf19.1196_RC	orf19.1196	C6_00350W	PKH3	Ortholog(s) have protein kinase activity and role in MAPK cascade involved in cell wall biogenesis, protein phosphorylation	1.005	0.22293	0.77362
27	orf19.1217	orf19.1217	C6_04060W	orf19.1217	Ortholog(s) have ribosome binding, ubiquitin-protein ligase activity and role in chromatin modification, chromatin silencing at telomere, protein ubiquitination, ribosome-associated ubiquitin-dependent protein catabolic process	1.06807	0.54008	0.39554
28	orf19.1217_RC	orf19.1217	C6_04060W	orf19.1217	Ortholog(s) have ribosome binding, ubiquitin-protein ligase activity and role in chromatin modification, chromatin silencing at telomere, protein ubiquitination, ribosome-associated ubiquitin-dependent protein catabolic process	1.10506	0.7466	0.04715
29	orf19.1220	orf19.1220	C6_04040C	RVS167	SH3-domain- and BAR domain-containing protein involved in endocytosis; null mutant exhibits defects in hyphal growth, virulence, cell wall integrity, and actin patch localization; cosediments with phosphorylated Myo5p	1.14624	1.07861	0.02326
30	orf19.1220_RC	orf19.1220	C6_04040C	RVS167	SH3-domain- and BAR domain-containing protein involved in endocytosis; null mutant exhibits defects in hyphal growth, virulence, cell wall integrity, and actin patch localization; cosediments with phosphorylated Myo5p	-1.02615	-0.1637	0.47844
31	orf19.1223	orf19.1223	C2_06670C	DBF2	Essential serine/threonine protein kinase involved in mitotic spindle formation and cytokinesis; required for septum formation, exit from mitosis, and normal hyphal morphogenesis; virulence-group-correlated expression	-1.01887	0.23113	0.72845
32	orf19.1223_RC	orf19.1223	C2_06670C	DBF2	Essential serine/threonine protein kinase involved in mitotic spindle formation and cytokinesis; required for septum formation, exit from mitosis, and normal hyphal morphogenesis; virulence-group-correlated expression	-1.02874	0.18725	0.82209
33	orf19.1224	orf19.1224	C2_06680W	FRP3	Putative ammonium transporter; upregulated in the presence of human neutrophils; fluconazole-downregulated; repressed by nitric oxide; Spider biofilm induced; rat catheter biofilm repressed	-1.25348	-1.69545
34	orf19.1224_RC	orf19.1224	C2_06680W	FRP3	Putative ammonium transporter; upregulated in the presence of human neutrophils; fluconazole-downregulated; repressed by nitric oxide; Spider biofilm induced; rat catheter biofilm repressed	-1.19859	-1.47794	0.37588
35	orf19.124	orf19.124	C6_01170W	CIC1	Putative proteasome-interacting protein; rat catheter biofilm induced	-1.05523	-0.25856	0.04883
36	orf19.124_RC	orf19.124	C6_01170W	CIC1	Putative proteasome-interacting protein; rat catheter biofilm induced	-1.01775	-0.06644	0.89935
37	orf19.1253	orf19.1253	C4_05680W	PHO4	bHLH transcription factor of the myc-family; required for growth in medium lacking phosphate and for resistance to copper and Phloxine B; induced by Mnl1 under weak acid stress	-1.04807	0.03131	0.71555
38	orf19.1253_RC	orf19.1253	C4_05680W	PHO4	bHLH transcription factor of the myc-family; required for growth in medium lacking phosphate and for resistance to copper and Phloxine B; induced by Mnl1 under weak acid stress	-1.0186	0.11976	0.7845
39	orf19.1259	orf19.1259	C4_05740C	orf19.1259	Ortholog(s) have DNA binding, ubiquitin-protein ligase activity and role in histone catabolic process, histone ubiquitination, regulation of transcription from RNA polymerase II promoter in response to oxidative stress	1.01998	0.35532	0.27283
40	orf19.1259_RC	orf19.1259	C4_05740C	orf19.1259	Ortholog(s) have DNA binding, ubiquitin-protein ligase activity and role in histone catabolic process, histone ubiquitination, regulation of transcription from RNA polymerase II promoter in response to oxidative stress	1.05015	0.52827	0.08452
41	orf19.1275	orf19.1275	C4_05880W	GAT1	GATA-type transcription factor; regulator of nitrogen utilization; required for nitrogen catabolite repression and utilization of isoleucine, tyrosine and tryptophan N sources; required for virulence in a mouse systemic infection model	-1.00545	-0.09483	0.60073
42	orf19.1275_RC	orf19.1275	C4_05880W	GAT1	GATA-type transcription factor; regulator of nitrogen utilization; required for nitrogen catabolite repression and utilization of isoleucine, tyrosine and tryptophan N sources; required for virulence in a mouse systemic infection model	-1.07975	-0.55345	0.95563
43	orf19.130	orf19.130	C6_01190C	VPS15	Protein involved in retrograde endosome-to-Golgi protein transport; required for normal virulence	-1.11398	-0.32292	0.95165
44	orf19.130_RC	orf19.130	C6_01190C	VPS15	Protein involved in retrograde endosome-to-Golgi protein transport; required for normal virulence	-1.06155	-0.06747	0.71572
45	orf19.1314	orf19.1314	C4_03600C	orf19.1314	Protein of unknown function; planktonic growth-induced gene	1.01159	0.25037	0.63949
46	orf19.1314_RC	orf19.1314	C4_03600C	orf19.1314	Protein of unknown function; planktonic growth-induced gene	1.01857	0.09121	0.05947
47	orf19.1341	orf19.1341	C7_03340C	PRR2	Putative serine/threonine protein kinase; mutation confers resistance to 5-fluorocytosine (5-FC)	-1.01434	-0.02267	0.99279
48	orf19.1341_RC	orf19.1341	C7_03340C	PRR2	Putative serine/threonine protein kinase; mutation confers resistance to 5-fluorocytosine (5-FC)	1.02131	0.13262	0.62183
49	orf19.1401	orf19.1401	C2_09530W	EAP1	GPI-anchored cell wall adhesin; Efg1-regulated; mutant suppresses cell adhesion, filamentation, invasive growth defects of S. cerevisiae flo8 or flo11 mutant; biofilm induced; required for biofilm formation; Bcr1-repressed in a/a biofilms	1.0815	0.69289	0.07628
50	orf19.1401_RC	orf19.1401	C2_09530W	EAP1	GPI-anchored cell wall adhesin; Efg1-regulated; mutant suppresses cell adhesion, filamentation, invasive growth defects of S. cerevisiae flo8 or flo11 mutant; biofilm induced; required for biofilm formation; Bcr1-repressed in a/a biofilms	1.05049	0.54531	0.02466
51	orf19.1434	orf19.1434	C2_08380C	orf19.1434	Ortholog(s) have protein kinase activator activity	1.03002	0.45406	0.87722
52	orf19.1434_RC	orf19.1434	C2_08380C	orf19.1434	Ortholog(s) have protein kinase activator activity	1.01781	0.39449	0.80832
53	orf19.1446	orf19.1446	C2_01410C	CLB2	B-type mitotic cyclin (cyclin-dependent protein kinase regulatory subunit); essential; required for wild-type mitotic exit; role in cell polarization; interacts with catalytic subunit Cdk1; Spider biofilm repressed	1.01636	0.3745	0.38192
54	orf19.1446_RC	orf19.1446	C2_01410C	CLB2	B-type mitotic cyclin (cyclin-dependent protein kinase regulatory subunit); essential; required for wild-type mitotic exit; role in cell polarization; interacts with catalytic subunit Cdk1; Spider biofilm repressed	-1.11254	-0.22355	0.02524
55	orf19.1468	orf19.1468	C2_01600C	CDC55	Ortholog(s) have protein phosphatase type 2A regulator activity, protein serine/threonine phosphatase activity	-1.07384	-0.13264	0.24373
56	orf19.1468_RC	orf19.1468	C2_01600C	CDC55	Ortholog(s) have protein phosphatase type 2A regulator activity, protein serine/threonine phosphatase activity	-1.0101	0.16955	0.59236
57	orf19.147	orf19.147	C2_04660C	YAK1	Predicted serine-threonine protein kinase; involved in hyphal growth regulation and biofilm formation; flow model biofilm induced; induced in core caspofungin response	-1.03688	-0.24331	0.63046
58	orf19.147_RC	orf19.147	C2_04660C	YAK1	Predicted serine-threonine protein kinase; involved in hyphal growth regulation and biofilm formation; flow model biofilm induced; induced in core caspofungin response	1.0228	0.20648	0.23836
59	orf19.1474	orf19.1474	C2_01640W	SLA1	Protein required for assembly of the cortical actin cytoskeleton; contains three SH3 domains; transcription is regulated by Nrg1 and Mig1; flow model biofilm repressed	-1.15381	-0.53085	0.82576
60	orf19.1474_RC	orf19.1474	C2_01640W	SLA1	Protein required for assembly of the cortical actin cytoskeleton; contains three SH3 domains; transcription is regulated by Nrg1 and Mig1; flow model biofilm repressed	-1.13454	-0.43702	0.9791
61	orf19.1476	orf19.1476	C2_01650W	orf19.1476	Ortholog(s) have mRNA (N6-adenosine)-methyltransferase activity, role in mRNA methylation, meiosis, negative regulation of pseudohyphal growth and MIS complex localization	1.2238	1.20285	0.47741
62	orf19.1476_RC	orf19.1476	C2_01650W	orf19.1476	Ortholog(s) have mRNA (N6-adenosine)-methyltransferase activity, role in mRNA methylation, meiosis, negative regulation of pseudohyphal growth and MIS complex localization	1.12409	0.76473	0.97172
63	orf19.1496	orf19.1496	C2_01870C	orf19.1496	Putative transcription factor with zinc finger DNA-binding motif; Hap43p-repressed gene	1.08414	0.71297	0.08559
64	orf19.1496_RC	orf19.1496	C2_01870C	orf19.1496	Putative transcription factor with zinc finger DNA-binding motif; Hap43p-repressed gene	1.02778	0.36039	0.87183
65	orf19.1499	orf19.1499	C2_01890W	CTF1	Putative zinc-finger transcription factor, similar to A. nidulans FarA and FarB; activates genes required for fatty acid degradation; induced by oleate; null mutant displays carbon source utilization defects and slightly reduced virulence	-1.04928	0.01826	0.60697
66	orf19.1499_RC	orf19.1499	C2_01890W	CTF1	Putative zinc-finger transcription factor, similar to A. nidulans FarA and FarB; activates genes required for fatty acid degradation; induced by oleate; null mutant displays carbon source utilization defects and slightly reduced virulence	1.00186	0.24626	0.54161
67	orf19.1542	orf19.1542	C2_02240C	HEX3	Protein similar to S. cerevisiae Hex3p, which is involved in DNA damage response; transposon mutation affects filamentous growth	-1.25519	-1.65099	0.05216
68	orf19.1542_RC	orf19.1542	C2_02240C	HEX3	Protein similar to S. cerevisiae Hex3p, which is involved in DNA damage response; transposon mutation affects filamentous growth	-1.16804	-1.15762	0.01115
69	orf19.1565	orf19.1565	C2_02420C	orf19.1565	Protein of unknown function	1.11225	0.67753	0.3804
70	orf19.1565_RC	orf19.1565	C2_02420C	orf19.1565	Protein of unknown function	1.08259	0.55627	0.62443
71	orf19.1571	orf19.1571	C2_02470C	ATO7	Putative fungal-specific transmembrane protein	-1.02714	0.17089	0.53938
72	orf19.1571_RC	orf19.1571	C2_02470C	ATO7	Putative fungal-specific transmembrane protein	1.08588	0.69622	0.36891
73	orf19.1574	orf19.1574	C2_02500W	orf19.1574	Putative TFIID subunit involved in RNA polymerase II transcription initiation; possibly an essential gene, disruptants not obtained by UAU1 method	-1.11036	-0.43793	0.12931
74	orf19.1574_RC	orf19.1574	C2_02500W	orf19.1574	Putative TFIID subunit involved in RNA polymerase II transcription initiation; possibly an essential gene, disruptants not obtained by UAU1 method	-1.01514	0.11299	0.8545
75	orf19.1576	orf19.1576	C2_02520W	orf19.1576	Ortholog(s) have nuclear localization sequence binding, ubiquitin binding activity, role in response to ethanol and cytosol localization	1.045	0.39772	0.60681
76	orf19.1576_RC	orf19.1576	C2_02520W	orf19.1576	Ortholog(s) have nuclear localization sequence binding, ubiquitin binding activity, role in response to ethanol and cytosol localization	-1.13677	-0.37497	0.31433
77	orf19.1577	orf19.1577	C2_02530W	orf19.1577	Has domain(s) with predicted sequence-specific DNA binding, sequence-specific DNA binding transcription factor activity, zinc ion binding activity and role in regulation of transcription, DNA-dependent	-1.61705	-3.6641	0.01134
78	orf19.1577_RC	orf19.1577	C2_02530W	orf19.1577	Has domain(s) with predicted sequence-specific DNA binding, sequence-specific DNA binding transcription factor activity, zinc ion binding activity and role in regulation of transcription, DNA-dependent	-1.26795	-1.88669	0.02479
79	orf19.1589	orf19.1589	C2_02630W	orf19.1589	Putative transcription factor component of the core factor (CF) rDNA transcription factor complex; Spider biofilm induced	-1.0225	0.10034	0.66991
80	orf19.1589_RC	orf19.1589	C2_02630W	orf19.1589	Putative transcription factor component of the core factor (CF) rDNA transcription factor complex; Spider biofilm induced	-1.22178	-0.66317	0.17384
81	orf19.1596	orf19.1596	C4_03910W	FGR28	Protein lacking an ortholog in S. cerevisiae; transposon mutation affects filamentous growth; possibly an essential gene, disruptants not obtained by UAU1 method	1.14529	0.80888	0.021
82	orf19.1596_RC	orf19.1596	C4_03910W	FGR28	Protein lacking an ortholog in S. cerevisiae; transposon mutation affects filamentous growth; possibly an essential gene, disruptants not obtained by UAU1 method	1.17674	0.96675	0.16165
83	orf19.1605	orf19.1605	C2_09470C	PMS1	Putative DNA mismatch repair factor; ortholog of S. cerevisiae PMS1 which is an ATP-binding protein involved in DNA mismatch repair	1.06914	0.51037	0.33512
84	orf19.1605_RC	orf19.1605	C2_09470C	PMS1	Putative DNA mismatch repair factor; ortholog of S. cerevisiae PMS1 which is an ATP-binding protein involved in DNA mismatch repair	1.04753	0.44907	0.24044
85	orf19.1619	orf19.1619	C3_02260C	orf19.1619	Putative kinase subunit of RNA polymerase II carboxy-terminal domain kinase I; possibly an essential gene, disruptants not obtained by UAU1 method	1.04223	0.44754	0.49615
86	orf19.1619_RC	orf19.1619	C3_02260C	orf19.1619	Putative kinase subunit of RNA polymerase II carboxy-terminal domain kinase I; possibly an essential gene, disruptants not obtained by UAU1 method	1.05278	0.56226	0.03517
87	orf19.1622	orf19.1622	C3_02230C	YCG1	Putative condensin G	1.00529	0.27908	0.70171
88	orf19.1622_RC	orf19.1622	C3_02230C	YCG1	Putative condensin G	1.08649	0.77539	0.56364
89	orf19.1623	orf19.1623	C3_02220W	CAP1	AP-1 bZIP transcription factor; apoptotic, oxidative stress response/resistance, multidrug resistance; nuclear in oxidative stress; complements S. cerevisiae yap1 mutant; oralpharyngeal candidasis-, human neutrophil, Spider biofilm induced	1.17679	0.93061	0.28412
90	orf19.1623_RC	orf19.1623	C3_02220W	CAP1	AP-1 bZIP transcription factor; apoptotic, oxidative stress response/resistance, multidrug resistance; nuclear in oxidative stress; complements S. cerevisiae yap1 mutant; oralpharyngeal candidasis-, human neutrophil, Spider biofilm induced	1.17834	0.93654	0.04967
91	orf19.1636	orf19.1636	C3_02100W	STE50	Protein with sterile alpha motif (SAM) and Ras-associated domain (RAD); similar to S. cerevisiae Rad50p, which is involved in signal transduction via interaction with and regulation of MAPKKK	1.02705	0.31995	0.31597
92	orf19.1636_RC	orf19.1636	C3_02100W	STE50	Protein with sterile alpha motif (SAM) and Ras-associated domain (RAD); similar to S. cerevisiae Rad50p, which is involved in signal transduction via interaction with and regulation of MAPKKK	-1.00946	0.15793	0.54032
93	orf19.1646	orf19.1646	C3_02020W	orf19.1646	Ortholog(s) have rRNA primary transcript binding activity	1.02665	0.41787	0.49598
94	orf19.1646_RC	orf19.1646	C3_02020W	orf19.1646	Ortholog(s) have rRNA primary transcript binding activity	1.05332	0.43327	0.16532
95	orf19.1648	orf19.1648	C3_02000W	RAD50	Putative DNA double-strand break repair factor; involved in response to oxidative stress and drug resistance; flow model biofilm repressed	-1.07572	-0.21241	0.35525
96	orf19.1648_RC	orf19.1648	C3_02000W	RAD50	Putative DNA double-strand break repair factor; involved in response to oxidative stress and drug resistance; flow model biofilm repressed	-1.14469	-0.6416	0.4904
97	orf19.166	orf19.166	CR_02560C	ASG1	Gal4p family zinc-finger transcription factor with similarity to S. cerevisiae Asg1p	-1.28551	-0.83461	0.0223
98	orf19.166_RC	orf19.166	CR_02560C	ASG1	Gal4p family zinc-finger transcription factor with similarity to S. cerevisiae Asg1p	-1.37061	-1.18991	0.00529
99	orf19.1671	orf19.1671	C3_01730C	UTR2	Putative GPI anchored cell wall glycosidase; role in adhesion, hyphal growth on Spider (not serum) medium; chitin-binding, glycosyl hydrolase domains; induced during cell wall regeneration; mRNA in yeast-form cells; Spider biofilm induced	1.08031	0.54679	0.12343
100	orf19.1671_RC	orf19.1671	C3_01730C	UTR2	Putative GPI anchored cell wall glycosidase; role in adhesion, hyphal growth on Spider (not serum) medium; chitin-binding, glycosyl hydrolase domains; induced during cell wall regeneration; mRNA in yeast-form cells; Spider biofilm induced	1.01127	0.2505	0.39762
101	orf19.1674	orf19.1674	C3_01700W	CDC53	Cullin, a scaffold subunit of the SCF ubiquitin-ligase complexes; depletion leads to increased filamentous growth and premature cell death	-1.12223	-0.31723	0.12888
102	orf19.1674_RC	orf19.1674	C3_01700W	CDC53	Cullin, a scaffold subunit of the SCF ubiquitin-ligase complexes; depletion leads to increased filamentous growth and premature cell death	-1.00483	0.17856	0.34416
103	orf19.1683	orf19.1683	C3_01600W	PPH21	Putative protein phosphatase of the Type 2A-related family (serine/threonine-specific), similar to S. cerevisiae Pph21p; caspofungin repressed; possibly an essential gene, disruptants not obtained by UAU1 method	-1.81231	-2.46771	0.03102
104	orf19.1683_RC	orf19.1683	C3_01600W	PPH21	Putative protein phosphatase of the Type 2A-related family (serine/threonine-specific), similar to S. cerevisiae Pph21p; caspofungin repressed; possibly an essential gene, disruptants not obtained by UAU1 method	-2.077	-3.07937	0.02689
105	orf19.1690	orf19.1690	C3_01550C	TOS1	Protein similar to alpha agglutinin anchor subunit; secreted; exogenously expressed protein is a substrate for Kex2 processing in vitro; fluconazole-induced; induced by alpha pheromone in SpiderM medium; Hap43-induced	-1.15191	-0.32456	0.05933
106	orf19.1690_RC	orf19.1690	C3_01550C	TOS1	Protein similar to alpha agglutinin anchor subunit; secreted; exogenously expressed protein is a substrate for Kex2 processing in vitro; fluconazole-induced; induced by alpha pheromone in SpiderM medium; Hap43-induced	-1.24197	-0.7721	0.10455
107	orf19.1697	orf19.1697	C3_01520C	orf19.1697	Ortholog(s) have role in cytoplasmic translation and cytoplasm, polysomal ribosome localization	-1.12156	-0.27341	0.17689
108	orf19.1697_RC	orf19.1697	C3_01520C	orf19.1697	Ortholog(s) have role in cytoplasmic translation and cytoplasm, polysomal ribosome localization	-1.17035	-0.46882	0.15662
109	orf19.1699	orf19.1699	C3_01500C	BZZ1	Protein similar to S. cerevisiae Bzz1p, which is an SH3 domain protein involved in the regulation of actin polymerization	1.05427	0.56672	0.73699
110	orf19.1699_RC	orf19.1699	C3_01500C	BZZ1	Protein similar to S. cerevisiae Bzz1p, which is an SH3 domain protein involved in the regulation of actin polymerization	1.13729	0.94009	0.28385
111	orf19.1714	orf19.1714	C3_01370C	PGA44	Putative GPI-anchored protein	-1.07828	-0.07591	0.96234
112	orf19.1714_RC	orf19.1714	C3_01370C	PGA44	Putative GPI-anchored protein	-1.0423	0.08134	0.90476
113	orf19.1718	orf19.1718	C3_01330W	ZCF8	Predicted Zn(II)2Cys6 transcription factor; repressed by fluphenazine treatment; required for yeast cell adherence to silicone substrate	-1.28189	-0.82808	0.58567
114	orf19.1718_RC	orf19.1718	C3_01330W	ZCF8	Predicted Zn(II)2Cys6 transcription factor; repressed by fluphenazine treatment; required for yeast cell adherence to silicone substrate	-1.27531	-0.85729	0.58997
115	orf19.1729	orf19.1729	C3_01220W	orf19.1729	Putative transcription factor with zinc finger DNA-binding motif	1.21104	1.05935	0.10504
116	orf19.1729_RC	orf19.1729	C3_01220W	orf19.1729	Putative transcription factor with zinc finger DNA-binding motif	1.09363	0.60179	0.13307
117	orf19.173	orf19.173	CR_02510W	orf19.173	C2H2 transcription factor; induced by Mnl1 under weak acid stress	-1.1648	-0.41056	0.95205
118	orf19.173_RC	orf19.173	CR_02510W	orf19.173	C2H2 transcription factor; induced by Mnl1 under weak acid stress	-1.12716	-0.28823	0.95999
119	orf19.175	orf19.175	CR_02500W	orf19.175	Ortholog of C. dubliniensis CD36 : Cd36_27430, C. parapsilosis CDC317 : CPAR2_802450, Candida tenuis NRRL Y-1498 : CANTEDRAFT_113969 and Debaryomyces hansenii CBS767 : DEHA2A13002g	-1.02367	-0.10496	0.70921
120	orf19.175_RC	orf19.175	CR_02500W	orf19.175	Ortholog of C. dubliniensis CD36 : Cd36_27430, C. parapsilosis CDC317 : CPAR2_802450, Candida tenuis NRRL Y-1498 : CANTEDRAFT_113969 and Debaryomyces hansenii CBS767 : DEHA2A13002g	1.01703	0.16313	0.9065
121	orf19.1754	orf19.1754	C2_10260C	CMK2	Putative calmodulin-dependent protein kinase; involved in cell wall integrity and oxidative stress response	-1.06238	-0.43961	0.04196
122	orf19.1754_RC	orf19.1754	C2_10260C	CMK2	Putative calmodulin-dependent protein kinase; involved in cell wall integrity and oxidative stress response	-1.01701	0.0449	0.60905
123	orf19.1757	orf19.1757	C2_10230W	orf19.1757	Putative C2H2 transcription factor; expression upregulated in clinical isolates from HIV+ patients with oral candidiasis; Spider biofilm induced	1.09697	0.61546	0.72482
124	orf19.1757_RC	orf19.1757	C2_10230W	orf19.1757	Putative C2H2 transcription factor; expression upregulated in clinical isolates from HIV+ patients with oral candidiasis; Spider biofilm induced	1.14975	0.83898	0.76017
125	orf19.1759	orf19.1759	C2_10220C	PHO23	Ortholog(s) have methylated histone residue binding activity	-1.00848	-0.05272	0.97036
126	orf19.1759_RC	orf19.1759	C2_10220C	PHO23	Ortholog(s) have methylated histone residue binding activity	1.00655	0.00384	0.61788
127	orf19.1760	orf19.1760	C2_10210C	RAS1	RAS signal transduction GTPase; regulates cAMP and MAP kinase pathways; role in hyphal induction, virulence, apoptosis, heat-shock sensitivity; nonessential; plasma membrane-localized; complements viability of S. cerevisiae ras1 ras2 mutant	1.06278	0.57131	0.70483
128	orf19.1760_RC	orf19.1760	C2_10210C	RAS1	RAS signal transduction GTPase; regulates cAMP and MAP kinase pathways; role in hyphal induction, virulence, apoptosis, heat-shock sensitivity; nonessential; plasma membrane-localized; complements viability of S. cerevisiae ras1 ras2 mutant	-1.00849	0.18791	0.78555
129	orf19.1762	orf19.1762	C2_10190C	OCA1	Putative protein phosphatase of the PTP family (tyrosine-specific); ortholog of S. cerevisiae Oca1; mutant is viable; mutant shows virulence defect	1.0107	0.1518	0.60994
130	orf19.1762_RC	orf19.1762	C2_10190C	OCA1	Putative protein phosphatase of the PTP family (tyrosine-specific); ortholog of S. cerevisiae Oca1; mutant is viable; mutant shows virulence defect	1.05412	0.39748	0.03186
131	orf19.1769	orf19.1769	C2_10120W	orf19.1769	Ortholog(s) have G-protein beta/gamma-subunit complex binding, actin binding activity, role in positive regulation of transcription from RNA polymerase II promoter by pheromones, protein folding and cytoplasm localization	1.17095	0.90831	0.28961
132	orf19.1769_RC	orf19.1769	C2_10120W	orf19.1769	Ortholog(s) have G-protein beta/gamma-subunit complex binding, actin binding activity, role in positive regulation of transcription from RNA polymerase II promoter by pheromones, protein folding and cytoplasm localization	1.1951	1.13882	0.47345
133	orf19.1792	orf19.1792	C4_05340W	orf19.1792	Ortholog(s) have ubiquitin-protein ligase activity	-1.74749	-2.85964	0.0224
134	orf19.1792_RC	orf19.1792	C4_05340W	orf19.1792	Ortholog(s) have ubiquitin-protein ligase activity	-1.76266	-2.51248	0.02186
135	orf19.1803	orf19.1803	CR_04910W	CDC43	Beta subunit of heterodimeric protein geranylgeranyltransferase type I; GGTase I enzyme binds zinc, is Mg-dependent; Cdc42p is GGTase I substrate	1.12454	0.72684	0.04623
136	orf19.1803_RC	orf19.1803	CR_04910W	CDC43	Beta subunit of heterodimeric protein geranylgeranyltransferase type I; GGTase I enzyme binds zinc, is Mg-dependent; Cdc42p is GGTase I substrate	1.08814	0.58133	0.29402
137	orf19.1814	orf19.1814	CR_07090W	STT4	Putative phosphatidylinositol-4-kinase	1.10916	0.66504	0.42861
138	orf19.1814_RC	orf19.1814	CR_07090W	STT4	Putative phosphatidylinositol-4-kinase	1.04773	0.40939	0.73295
139	orf19.1815	orf19.1815	CR_07080W	orf19.1815	Ortholog of S. cerevisae/S. pombe Tif6; constituent of 66S pre-ribosomal particles; Spider biofilm induced	-1.01412	0.13727	0.8434
140	orf19.1815_RC	orf19.1815	CR_07080W	orf19.1815	Ortholog of S. cerevisae/S. pombe Tif6; constituent of 66S pre-ribosomal particles; Spider biofilm induced	-1.14113	-0.39214	0.22175
141	orf19.1822	orf19.1822	C1_06280C	UME6	Zn(II)2Cys6 transcription factor; role in hyphal extension, virulence, adherence to plastic; rat catheter biofilm induced; has a long 5'-UTR that regulates translational efficiency and controls transition to filamentous growth	-1.11472	-0.27741	0.3246
142	orf19.1822_RC	orf19.1822	C1_06280C	UME6	Zn(II)2Cys6 transcription factor; role in hyphal extension, virulence, adherence to plastic; rat catheter biofilm induced; has a long 5'-UTR that regulates translational efficiency and controls transition to filamentous growth	-1.09867	-0.25944	0.12022
143	orf19.1824	orf19.1824	C1_06260W	PGA50	Putative GPI-anchored protein; adhesin-like protein	1.09083	0.77923	0.568
144	orf19.1824_RC	orf19.1824	C1_06260W	PGA50	Putative GPI-anchored protein; adhesin-like protein	1.01998	0.38729	0.46292
145	orf19.1826	orf19.1826	C1_06230C	MDM34	Putative zinc finger transcription factor; macrophage-downregulated; flow model biofilm induced; flow model and Spider biofilm induced	-1.0099	0.15599	0.83059
146	orf19.1826_RC	orf19.1826	C1_06230C	MDM34	Putative zinc finger transcription factor; macrophage-downregulated; flow model biofilm induced; flow model and Spider biofilm induced	-1.08533	-0.1672	0.23349
147	orf19.1842	orf19.1842	CR_06910W	BUD5	Predicted GTP/GDP exchange factor for Rsr1; rat catheter biofilm induced	-1.66805	-2.09554	0.02441
148	orf19.1842_RC	orf19.1842	CR_06910W	BUD5	Predicted GTP/GDP exchange factor for Rsr1; rat catheter biofilm induced	-1.64848	-2.04259	0.04467
149	orf19.1850	orf19.1850	CR_06830C	SIW14	Putative protein phosphatase of the PTP family (tyrosine-specific), similar to S. cerevisiae Siw14p; mutant shows virulence defect; Hap43p-repressed gene	1.14277	1.04016	0.33269
150	orf19.1850_RC	orf19.1850	CR_06830C	SIW14	Putative protein phosphatase of the PTP family (tyrosine-specific), similar to S. cerevisiae Siw14p; mutant shows virulence defect; Hap43p-repressed gene	1.08673	0.67052	0.3487
151	orf19.1874	orf19.1874	C2_07530C	orf19.1874	Ortholog(s) have protein serine/threonine kinase activity, role in meiosis, meiotic recombination checkpoint, protein phosphorylation, regulation of linear element assembly and cytosol, linear element localization	-1.00598	-0.09714	0.91912
152	orf19.1874_RC	orf19.1874	C2_07530C	orf19.1874	Ortholog(s) have protein serine/threonine kinase activity, role in meiosis, meiotic recombination checkpoint, protein phosphorylation, regulation of linear element assembly and cytosol, linear element localization	1.36994	2.44329	0.12195
153	orf19.1901	orf19.1901	C2_07350W	MCM3	Putative DNA replication protein; periodic mRNA expression, peak at cell-cycle M/G1 phase; Spider biofilm induced	-1.05032	-0.39365	0.08602
154	orf19.1901_RC	orf19.1901	C2_07350W	MCM3	Putative DNA replication protein; periodic mRNA expression, peak at cell-cycle M/G1 phase; Spider biofilm induced	1.07556	0.59148	0.40034
155	orf19.191	orf19.191	C2_04760W	KIC1	Member of the GCK-III subfamily of eukaryotic Ste20p kinases; in RAM cell wall integrity signaling network; role in cell separation, azole sensitivity; required for hyphal growth; constitutive expression is MTL, white-opaque independent	-1.00176	0.27712	0.94252
156	orf19.191_RC	orf19.191	C2_04760W	KIC1	Member of the GCK-III subfamily of eukaryotic Ste20p kinases; in RAM cell wall integrity signaling network; role in cell separation, azole sensitivity; required for hyphal growth; constitutive expression is MTL, white-opaque independent	-1.13011	-0.26343	0.93996
157	orf19.1911	orf19.1911	C2_00100C	PGA52	GPI-anchored cell surface protein of unknown function; Hap43p-repressed gene; fluconazole-induced; possibly an essential gene, disruptants not obtained by UAU1 method	1.00344	0.30342	0.75711
158	orf19.1911_RC	orf19.1911	C2_00100C	PGA52	GPI-anchored cell surface protein of unknown function; Hap43p-repressed gene; fluconazole-induced; possibly an essential gene, disruptants not obtained by UAU1 method	-1.04354	0.08946	0.95662
159	orf19.1943	orf19.1943	C5_01260W	orf19.1943	Ortholog of C. parapsilosis CDC317 : CPAR2_302610, C. dubliniensis CD36 : Cd36_51070, Candida orthopsilosis Co 90-125 : CORT_0E04770 and Spathaspora passalidarum NRRL Y-27907 : SPAPADRAFT_50634	1.0897	0.58562	0.66362
160	orf19.1943_RC	orf19.1943	C5_01260W	orf19.1943	Ortholog of C. parapsilosis CDC317 : CPAR2_302610, C. dubliniensis CD36 : Cd36_51070, Candida orthopsilosis Co 90-125 : CORT_0E04770 and Spathaspora passalidarum NRRL Y-27907 : SPAPADRAFT_50634	1.04136	0.38203	0.7913
161	orf19.1944	orf19.1944	C5_01250W	GPR1	Plasma membrane G-protein-coupled receptor of the cAMP-PKA pathway; required for WT hyphal growth; reports differ on role in cAMP-mediated glucose signaling; Gpr1 C terminus binds Gpa2; regulates HWP1 and ECE1; flow model biofilm induced	1.04756	0.40868	0.19094
162	orf19.1944_RC	orf19.1944	C5_01250W	GPR1	Plasma membrane G-protein-coupled receptor of the cAMP-PKA pathway; required for WT hyphal growth; reports differ on role in cAMP-mediated glucose signaling; Gpr1 C terminus binds Gpa2; regulates HWP1 and ECE1; flow model biofilm induced	-1.02408	0.09344	0.26548
163	orf19.1949	orf19.1949	C5_01210W	VPS1	Dynamin-family GTPase-related protein; induced upon adherence to polystyrene; regulated by Gcn2p and Gcn4p	-1.02122	-0.01959	0.85167
164	orf19.1949_RC	orf19.1949	C5_01210W	VPS1	Dynamin-family GTPase-related protein; induced upon adherence to polystyrene; regulated by Gcn2p and Gcn4p	-1.00777	-0.09672	0.89674
165	orf19.1956	orf19.1956	C5_01140C	orf19.1956	Ortholog(s) have role in reciprocal meiotic recombination and mitochondrion localization	-1.02815	0.07563	0.33481
166	orf19.1956_RC	orf19.1956	C5_01140C	orf19.1956	Ortholog(s) have role in reciprocal meiotic recombination and mitochondrion localization	-1.31295	-1.02149	0.06092
167	orf19.1960	orf19.1960	C5_01100C	CLN3	G1 cyclin; depletion abolishes budding and causes hyphal growth defects; farnesol regulated, functional in S. cerevisiae; possibly essential (UAU1 method); other biofilm induced; Spider biofilm induced	1.00553	0.31399	0.93833
168	orf19.1960_RC	orf19.1960	C5_01100C	CLN3	G1 cyclin; depletion abolishes budding and causes hyphal growth defects; farnesol regulated, functional in S. cerevisiae; possibly essential (UAU1 method); other biofilm induced; Spider biofilm induced	1.03773	0.40957	0.67355
169	orf19.1971	orf19.1971	C5_00980W	TRY3	RING-finger transcription factor; regulator of yeast form adherence; required for yeast cell adherence to silicone substrate; Spider biofilm induced	-1.14093	-0.97532	0.06332
170	orf19.1971_RC	orf19.1971	C5_00980W	TRY3	RING-finger transcription factor; regulator of yeast form adherence; required for yeast cell adherence to silicone substrate; Spider biofilm induced	-1.23892	-1.60599	0.51245
171	orf19.1985	orf19.1985	CR_07700W	orf19.1985	Has aminoglycoside phosphotransferase and protein kinase domains; rat catheter and flow model biofilm induced	1.12059	0.71428	0.47717
172	orf19.1985_RC	orf19.1985	CR_07700W	orf19.1985	Has aminoglycoside phosphotransferase and protein kinase domains; rat catheter and flow model biofilm induced	1.1871	1.04874	0.75487
173	orf19.1989	orf19.1989	C2_01360C	DCW1	Protein with predicted GPI modification; dfg5 dcw1 double mutant is inviable; not required for wild-type hyphal growth; upregulated in cyr1 mutant (yeast or hyphal form); Hap43-induced	-1.06359	-0.07701	0.71172
174	orf19.1989_RC	orf19.1989	C2_01360C	DCW1	Protein with predicted GPI modification; dfg5 dcw1 double mutant is inviable; not required for wild-type hyphal growth; upregulated in cyr1 mutant (yeast or hyphal form); Hap43-induced	-1.01747	0.18402	0.98217
175	orf19.20	orf19.20	C2_06420C	RTS1	Putative serine/threonine-protein phosphatase B-type regulatory subunit; transcription is regulated upon yeast-hyphal switch	1.00301	0.2137	0.66472
176	orf19.20_RC	orf19.20	C2_06420C	RTS1	Putative serine/threonine-protein phosphatase B-type regulatory subunit; transcription is regulated upon yeast-hyphal switch	-1.04096	0.02007	0.36886
177	orf19.2014	orf19.2014	C2_01110C	BCY1	Protein kinase A regulatory subunit; required for nuclear localization of Tpk1; physically interacts with Tpk1; essential; apoptosis-regulated; bcy1 heterozygous or bcy1 tpk2 mutant has filamentous growth defect	-1.21119	-0.65949	0.14626
178	orf19.2014_RC	orf19.2014	C2_01110C	BCY1	Protein kinase A regulatory subunit; required for nuclear localization of Tpk1; physically interacts with Tpk1; essential; apoptosis-regulated; bcy1 heterozygous or bcy1 tpk2 mutant has filamentous growth defect	-1.20173	-0.62433	0.08423
179	orf19.2033	orf19.2033	C2_00910W	PGA19	Putative GPI-anchored protein; macrophage-induced gene; mutants are viable	1.06606	0.5499	0.39878
180	orf19.2033_RC	orf19.2033	C2_00910W	PGA19	Putative GPI-anchored protein; macrophage-induced gene; mutants are viable	1.03245	0.34348	0.19795
181	orf19.2044	orf19.2044	C2_00800C	PGA27	Putative GPI-anchored protein	-1.02463	0.09103	0.95041
182	orf19.2044_RC	orf19.2044	C2_00800C	PGA27	Putative GPI-anchored protein	1.01234	0.25525	0.40683
183	orf19.2054	orf19.2054	C2_00720C	FGR15	Putative transcription factor with zinc finger DNA-binding motif; lacks an ortholog in S. cerevisiae; transposon mutation affects filamentous growth; caspofungin induced; mutation causes marginal increase in caspofungin sensitivity	1.05459	0.56614	0.68884
184	orf19.2054_RC	orf19.2054	C2_00720C	FGR15	Putative transcription factor with zinc finger DNA-binding motif; lacks an ortholog in S. cerevisiae; transposon mutation affects filamentous growth; caspofungin induced; mutation causes marginal increase in caspofungin sensitivity	1.02243	0.38778	0.74244
185	orf19.2060	orf19.2060	C2_00680C	SOD5	Cu and Zn-containing superoxide dismutase; protects against oxidative stress; induced by neutrophils, hyphal growth, caspofungin, osmotic/oxidative stress; oralpharyngeal candidiasis induced; rat catheter and Spider biofilm induced	-1.04888	0.02237	0.92229
186	orf19.2060_RC	orf19.2060	C2_00680C	SOD5	Cu and Zn-containing superoxide dismutase; protects against oxidative stress; induced by neutrophils, hyphal growth, caspofungin, osmotic/oxidative stress; oralpharyngeal candidiasis induced; rat catheter and Spider biofilm induced	-1.06987	-0.07587	0.82945
187	orf19.2062	orf19.2062	C2_00660C	SOD4	Cu and Zn-containing superoxide dismutase; role in response to host innate immune ROS; regulated on white-opaque switch; ciclopirox olamine induced; caspofungin repressed; SOD1,4,5,6 gene family; yeast-associated; Spider biofilm induced	1.13337	0.88161	0.09536
188	orf19.2062_RC	orf19.2062	C2_00660C	SOD4	Cu and Zn-containing superoxide dismutase; role in response to host innate immune ROS; regulated on white-opaque switch; ciclopirox olamine induced; caspofungin repressed; SOD1,4,5,6 gene family; yeast-associated; Spider biofilm induced	1.01365	0.30033	0.36302
189	orf19.207	orf19.207	C2_08980C	PGA55	GPI-anchored adhesin-like protein; filament induced; regulated by Nrg1, Tup1; regulated upon hyphal formation; mRNA binds to She3 and is localized to yeast-form buds and hyphal tips; induced during chlamydospore formation	-1.13323	-0.36099	0.87481
190	orf19.207_RC	orf19.207	C2_08980C	PGA55	GPI-anchored adhesin-like protein; filament induced; regulated by Nrg1, Tup1; regulated upon hyphal formation; mRNA binds to She3 and is localized to yeast-form buds and hyphal tips; induced during chlamydospore formation	-1.16981	-0.46194	0.94397
191	orf19.2075	orf19.2075	C2_00520W	DFG5	N-linked mannoprotein of cell wall and membrane; possible signal transducer; role in hyphal growth and HWP1 induction in alkaline pH; GPI modification predicted; dfg5 dcw1 double mutant is inviable; caspofungin-induced, fungal-specific	-1.00922	0.22077	0.57808
192	orf19.2075_RC	orf19.2075	C2_00520W	DFG5	N-linked mannoprotein of cell wall and membrane; possible signal transducer; role in hyphal growth and HWP1 induction in alkaline pH; GPI modification predicted; dfg5 dcw1 double mutant is inviable; caspofungin-induced, fungal-specific	-1.00345	0.22063	0.8372
193	orf19.2084	orf19.2084	C2_00450C	CDH1	Protein involved in regulation of mitosis; similar to S. cerevisiae Cdh1, which is an APC/C component; transcriptionally induced by Mnl1 under weak acid stress	-1.02752	-0.17387	0.92656
194	orf19.2084_RC	orf19.2084	C2_00450C	CDH1	Protein involved in regulation of mitosis; similar to S. cerevisiae Cdh1, which is an APC/C component; transcriptionally induced by Mnl1 under weak acid stress	-1.06205	-0.50659	0.31098
195	orf19.2087	orf19.2087	C2_00440W	SAS2	Predicted histone acetyltransferase involved in histone H4 acetylation; member of MYST family	-1.00544	0.22286	0.57281
196	orf19.2087_RC	orf19.2087	C2_00440W	SAS2	Predicted histone acetyltransferase involved in histone H4 acetylation; member of MYST family	-1.08107	-0.0949	0.00223
197	orf19.2093	orf19.2093	C2_00380C	RFA1	Putative DNA replication factor A; RNA abundance regulated by cell cycle, tyrosol and cell density	1.06403	0.47518	0.22256
198	orf19.2093_RC	orf19.2093	C2_00380C	RFA1	Putative DNA replication factor A; RNA abundance regulated by cell cycle, tyrosol and cell density	1.14638	0.81315	0.40706
199	orf19.2097	orf19.2097	C2_00350W	orf19.2097	Predicted DNA-dependent ATPase/helicase; Spider biofilm induced	-1.88102	-2.55053	0.02059
200	orf19.2097_RC	orf19.2097	C2_00350W	orf19.2097	Predicted DNA-dependent ATPase/helicase; Spider biofilm induced	-2.00691	-2.90432	0.02696
201	orf19.2102	orf19.2102	C2_00300C	CKB1	Regulatory subunit of protein kinase CK2 (casein kinase II), beta subunit; null mutants are hypersensitive to caspofungin and hydrogen peroxide medium	1.12535	0.73008	0.61092
202	orf19.2102_RC	orf19.2102	C2_00300C	CKB1	Regulatory subunit of protein kinase CK2 (casein kinase II), beta subunit; null mutants are hypersensitive to caspofungin and hydrogen peroxide medium	1.24279	1.33497	0.52126
203	orf19.2105	orf19.2105	C2_00280C	orf19.2105	Putative pre-mRNA-splicing factor; possibly an essential gene, disruptants not obtained by UAU1 method	1.10738	0.65785	0.55473
204	orf19.2105_RC	orf19.2105	C2_00280C	orf19.2105	Putative pre-mRNA-splicing factor; possibly an essential gene, disruptants not obtained by UAU1 method	1.091	0.61646	0.44158
205	orf19.2108	orf19.2108	C2_00240C	SOD6	Copper- and zinc-containing superoxide dismutase; gene family includes SOD1, SOD4, SOD5, and SOD6; gene may contain an intron; Hap43-repressed; flow model and rat catheter biofilm induced	-1.1126	-0.46035	0.88146
206	orf19.2108_RC	orf19.2108	C2_00240C	SOD6	Copper- and zinc-containing superoxide dismutase; gene family includes SOD1, SOD4, SOD5, and SOD6; gene may contain an intron; Hap43-repressed; flow model and rat catheter biofilm induced	-1.12886	-0.76292	0.93422
207	orf19.2119	orf19.2119	C2_00140W	NDT80	Ortholog of Ndt80; meiosis-specific transcription factor; activator of CDR1 induction by antifungal drugs; required for wild-type drug resistance and for Spider biofilm formation; transcript induced by antifungal drug treatment	1.11608	0.73629	0.18111
208	orf19.2119_RC	orf19.2119	C2_00140W	NDT80	Ortholog of Ndt80; meiosis-specific transcription factor; activator of CDR1 induction by antifungal drugs; required for wild-type drug resistance and for Spider biofilm formation; transcript induced by antifungal drug treatment	-1.03242	0.10766	0.55017
209	orf19.217	orf19.217	C2_08890W	orf19.217	Ortholog(s) have sequence-specific DNA binding activity	-1.27429	-1.85784	0.02446
210	orf19.217_RC	orf19.217	C2_08890W	orf19.217	Ortholog(s) have sequence-specific DNA binding activity	-1.13855	-1.04585	0.0911
211	orf19.2174	orf19.2174	C2_08110W	RAD57	Putative DNA recombination and repair protein; induced by interaction with macrophage; transcript is regulated by Nrg1, Mig1, and Tup1; essential protein; S. cerevisiae ortholog is essential	-1.04335	0.00978	0.72435
212	orf19.2174_RC	orf19.2174	C2_08110W	RAD57	Putative DNA recombination and repair protein; induced by interaction with macrophage; transcript is regulated by Nrg1, Mig1, and Tup1; essential protein; S. cerevisiae ortholog is essential	-1.02422	0.14766	0.68351
213	orf19.220	orf19.220	C2_08870C	PIR1	1,3-beta-glucan-linked cell wall protein; N-mannosylated, O-glycosylated by Pmt1; cell wall defect in het mutant; Hog1/fluconazole/hypoxia induced; iron/Efg1/Plc1/temp regulated; flow model biofilm induced; hyphal, Spider biofilm repressed	1.07418	0.63536	0.42593
214	orf19.220_RC	orf19.220	C2_08870C	PIR1	1,3-beta-glucan-linked cell wall protein; N-mannosylated, O-glycosylated by Pmt1; cell wall defect in het mutant; Hog1/fluconazole/hypoxia induced; iron/Efg1/Plc1/temp regulated; flow model biofilm induced; hyphal, Spider biofilm repressed	-1.01307	0.18387	0.2164
215	orf19.2204.2	orf19.2204.2	C2_07750W	RHO2	Ortholog(s) have GTPase activity	1.05007	0.49382	0.56749
216	orf19.2204.2_RC	orf19.2204.2	C2_07750W	RHO2	Ortholog(s) have GTPase activity	1.06091	0.57802	0.74902
217	orf19.2222	orf19.2222	C2_08270C	orf19.2222	Putative casein kinase; plasma membrane-localized	-1.09271	-0.1976	0.89287
218	orf19.2222_RC	orf19.2222	C2_08270C	orf19.2222	Putative casein kinase; plasma membrane-localized	-1.2333	-0.74065	0.06802
219	orf19.223	orf19.223	C2_08860W	orf19.223	Putative serine/threonine protein kinase; Hap43-repressed; induced by prostaglandins; possibly an essential gene, disruptants not obtained by UAU1 method; flow model biofilm induced; Spider biofilm induced	1.03163	0.4117	0.50509
220	orf19.223_RC	orf19.223	C2_08860W	orf19.223	Putative serine/threonine protein kinase; Hap43-repressed; induced by prostaglandins; possibly an essential gene, disruptants not obtained by UAU1 method; flow model biofilm induced; Spider biofilm induced	1.08475	0.7273	0.38778
221	orf19.2236	orf19.2236	C2_06830C	FHL1	Fork-head transcription factor; forms a heterodimer with Ifh1 that is tethered to promoters by Tbf1; positively regulates rRNA and ribosomal protein gene transcription	-1.95095	-2.79994	0.02056
222	orf19.2236_RC	orf19.2236	C2_06830C	FHL1	Fork-head transcription factor; forms a heterodimer with Ifh1 that is tethered to promoters by Tbf1; positively regulates rRNA and ribosomal protein gene transcription	-2.15225	-3.21276	0.01065
223	orf19.2237	orf19.2237	C2_06840W	SPR1	Putative GPI-anchored protein; similar but not orthologous to S. cerevisiae Spr1, a sporulation-specific exo-1,3-beta-glucanase; mutant is viable	-1.04167	0.09692	0.58173
224	orf19.2237_RC	orf19.2237	C2_06840W	SPR1	Putative GPI-anchored protein; similar but not orthologous to S. cerevisiae Spr1, a sporulation-specific exo-1,3-beta-glucanase; mutant is viable	-1.00482	0.28761	0.61745
225	orf19.2267	orf19.2267	C2_07120W	RFA2	Putative DNA replication factor A; RNA abundance regulated by cell cycle, tyrosol and cell density	-1.14849	-0.51569	0.24355
226	orf19.2267_RC	orf19.2267	C2_07120W	RFA2	Putative DNA replication factor A; RNA abundance regulated by cell cycle, tyrosol and cell density	-1.03159	0.05723	0.14098
227	orf19.2268	orf19.2268	C2_07130C	RCK2	Predicted MAP kinase-activated protein kinase, similar to S. cerevisiae serine/threonine protein kinase Rck2p; induced by osmotic stress via Hog1p; macrophage/pseudohyphal-repressed; mutants are sensitive to rapamycin	-1.39899	-2.64906	0.00666
228	orf19.2268_RC	orf19.2268	C2_07130C	RCK2	Predicted MAP kinase-activated protein kinase, similar to S. cerevisiae serine/threonine protein kinase Rck2p; induced by osmotic stress via Hog1p; macrophage/pseudohyphal-repressed; mutants are sensitive to rapamycin	-1.02608	-0.22527	0.28475
229	orf19.2277	orf19.2277	C2_07210C	TPK2	cAMP-dependent protein kinase catalytic subunit; isoform of Tpk1; needed for epithelial cell damage, engulfment and oral (not systemic) virulence in mice; control of morphogenesis and stress response; rat catheter, Spider biofilm repressed	1.09202	0.65218	0.93866
230	orf19.2277_RC	orf19.2277	C2_07210C	TPK2	cAMP-dependent protein kinase catalytic subunit; isoform of Tpk1; needed for epithelial cell damage, engulfment and oral (not systemic) virulence in mice; control of morphogenesis and stress response; rat catheter, Spider biofilm repressed	1.13702	0.82289	0.72735
231	orf19.229	orf19.229	C3_02410C	orf19.229	Ortholog(s) have ubiquitin-protein ligase activity, role in protein ubiquitination involved in ubiquitin-dependent protein catabolic process and chromosome, centromeric region, mitotic spindle pole body, nucleus localization	1.08475	0.73357	0.12243
232	orf19.229_RC	orf19.229	C3_02410C	orf19.229	Ortholog(s) have ubiquitin-protein ligase activity, role in protein ubiquitination involved in ubiquitin-dependent protein catabolic process and chromosome, centromeric region, mitotic spindle pole body, nucleus localization	1.11875	0.92423	0.03362
233	orf19.2320	orf19.2320	C1_10950C	orf19.2320	Putative serine/threonine-protein kinase; possibly an essential gene, disruptants not obtained by UAU1 method	-1.06097	-0.4459	0.09343
234	orf19.2320_RC	orf19.2320	C1_10950C	orf19.2320	Putative serine/threonine-protein kinase; possibly an essential gene, disruptants not obtained by UAU1 method	1.19038	1.32728	0.40109
235	orf19.2324	orf19.2324	C1_10930C	UBA4	Putative ubiquitin activating protein; Hap43-repressed; induced by prostaglandins; clade-associated gene expression	1.01856	0.28417	0.631
236	orf19.2324_RC	orf19.2324	C1_10930C	UBA4	Putative ubiquitin activating protein; Hap43-repressed; induced by prostaglandins; clade-associated gene expression	1.08254	0.62186	0.38373
237	orf19.233.1	orf19.233.1	C3_02450W	HRT1	Ortholog of S. cerevisiae Hrt1; component of a nuclear ubiquitin-protein ligase complex involved in cell cycle control; induced by hydroxyurea; Spider biofilm induced	1.11039	0.90919	0.08728
238	orf19.233.1_RC	orf19.233.1	C3_02450W	HRT1	Ortholog of S. cerevisiae Hrt1; component of a nuclear ubiquitin-protein ligase complex involved in cell cycle control; induced by hydroxyurea; Spider biofilm induced	1.02267	0.13936	0.28371
239	orf19.2331	orf19.2331	C1_10860C	ADA2	Zinc finger and homeodomain transcriptional coactivator; role in cell wall integrity and in sensitivity to caspofungin; required for the normal transcriptional response to caspofungin; required for yeast cell adherence to silicone substrate	1.10146	0.72231	0.3849
240	orf19.2331_RC	orf19.2331	C1_10860C	ADA2	Zinc finger and homeodomain transcriptional coactivator; role in cell wall integrity and in sensitivity to caspofungin; required for the normal transcriptional response to caspofungin; required for yeast cell adherence to silicone substrate	1.03782	0.48281	0.8301
241	orf19.2356	orf19.2356	CR_07060C	CRZ2	C2H2 transcription factor; crz1 not crz2 null mutation suppresses fluconazole resistance of homozygous cka2 null; Rim101-repressed at pH 8; required for yeast cell adherence to silicone substrate; Spider biofilm induced	-1.03463	-0.0243	0.69747
242	orf19.2356_RC	orf19.2356	CR_07060C	CRZ2	C2H2 transcription factor; crz1 not crz2 null mutation suppresses fluconazole resistance of homozygous cka2 null; Rim101-repressed at pH 8; required for yeast cell adherence to silicone substrate; Spider biofilm induced	-1.02488	-0.22386	0.1701
243	orf19.2379	orf19.2379	CR_03420C	NOT4	Putative E3 ubiquitin-protein ligase; required for maintenance, but not induction, of hyphal development; homozygous null mutant is avirulent in mouse systemic infection despite persistence in host; repressed in rat oral candidiasis	-1.4858	-1.5764	0.00654
244	orf19.2379_RC	orf19.2379	CR_03420C	NOT4	Putative E3 ubiquitin-protein ligase; required for maintenance, but not induction, of hyphal development; homozygous null mutant is avirulent in mouse systemic infection despite persistence in host; repressed in rat oral candidiasis	-1.38777	-1.21177	0.00096
245	orf19.239	orf19.239	C3_02490C	orf19.239	Putative ATP-dependent helicase; induced by nitric oxide	1.0376	0.25176	0.31767
246	orf19.239_RC	orf19.239	C3_02490C	orf19.239	Putative ATP-dependent helicase; induced by nitric oxide	1.13164	0.98054	0.0416
247	orf19.2393	orf19.2393	CR_03310C	orf19.2393	Putative transcription factor with zinc finger DNA-binding motif	1.07865	0.6134	0.4229
248	orf19.2393_RC	orf19.2393	CR_03310C	orf19.2393	Putative transcription factor with zinc finger DNA-binding motif	-1.16334	-1.12415	0.37154
249	orf19.2395	orf19.2395	CR_03290C	IME2	Putative serine/threonine protein kinase; mutation confers hypersensitivity to amphotericin B	-1.01955	0.11331	0.73465
250	orf19.2395_RC	orf19.2395	CR_03290C	IME2	Putative serine/threonine protein kinase; mutation confers hypersensitivity to amphotericin B	-1.07865	-0.13949	0.43408
251	orf19.2399	orf19.2399	CR_03240C	orf19.2399	Putative transcription factor with zinc finger DNA-binding motif; similar to bacterial DnaJ; induced in low iron	1.05223	0.42862	0.09223
252	orf19.2399_RC	orf19.2399	CR_03240C	orf19.2399	Putative transcription factor with zinc finger DNA-binding motif; similar to bacterial DnaJ; induced in low iron	-1.07382	-0.11937	0.11084
253	orf19.2417	orf19.2417	CR_03100W	SMC5	Protein similar to S. cerevisiae Smc5p, which is involved in DNA repair; transposon mutation affects filamentous growth	-1.01515	0.24143	0.85423
254	orf19.2417_RC	orf19.2417	CR_03100W	SMC5	Protein similar to S. cerevisiae Smc5p, which is involved in DNA repair; transposon mutation affects filamentous growth	1.01721	0.38705	0.50766
255	orf19.2429	orf19.2429	C1_06160W	orf19.2429	Protein of unknown function; induced by alpha pheromone in SpiderM medium	-1.02028	0.17894	0.57188
256	orf19.2429_RC	orf19.2429	C1_06160W	orf19.2429	Protein of unknown function; induced by alpha pheromone in SpiderM medium	-1.00599	0.27232	0.60819
257	orf19.2432	orf19.2432	C1_06130C	HAC1	bZIP transcription factor; role in unfolded protein response and control of morphology; transcript undergoes atypical splicing at C terminus under ER stress; induced during mating and by caspofungin; mRNA binds She3; Spider biofilm induced	-1.07183	-0.06567	0.8728
258	orf19.2432_RC	orf19.2432	C1_06130C	HAC1	bZIP transcription factor; role in unfolded protein response and control of morphology; transcript undergoes atypical splicing at C terminus under ER stress; induced during mating and by caspofungin; mRNA binds She3; Spider biofilm induced	1.01585	0.35682	0.37636
259	orf19.2447	orf19.2447	C1_05980W	orf19.2447	Putative Type II phosphatidylinositol 4-kinase; Ssr1-repressed; flow model biofilm repressed	-1.06255	-0.16588	0.22542
260	orf19.2447_RC	orf19.2447	C1_05980W	orf19.2447	Putative Type II phosphatidylinositol 4-kinase; Ssr1-repressed; flow model biofilm repressed	-1.14401	-0.69614	0.12218
261	orf19.245	orf19.245	C3_02560W	DDC1	Putative DNA damage checkpoint protein; transcript induced during filamentous growth; regulated by Nrg1, Tup1	-1.19093	-0.5441	0.32079
262	orf19.245_RC	orf19.245	C3_02560W	DDC1	Putative DNA damage checkpoint protein; transcript induced during filamentous growth; regulated by Nrg1, Tup1	-1.30359	-0.98938	0.18802
263	orf19.2451	orf19.2451	C1_05960W	PGA45	Putative GPI-anchored cell wall protein; repressed in core caspofungin response; Hog1-induced; regulated by Ssn6; Mob2-dependent hyphal regulation; flow model biofilm induced	1.02306	0.40921	0.33927
264	orf19.2451_RC	orf19.2451	C1_05960W	PGA45	Putative GPI-anchored cell wall protein; repressed in core caspofungin response; Hog1-induced; regulated by Ssn6; Mob2-dependent hyphal regulation; flow model biofilm induced	1.05126	0.55331	0.34309
265	orf19.2458	orf19.2458	C1_05910W	SIP5	Protein of unknown function; flow model, rat catheter and Spider biofilm induced	1.03435	0.35173	0.31876
266	orf19.2458_RC	orf19.2458	C1_05910W	SIP5	Protein of unknown function; flow model, rat catheter and Spider biofilm induced	1.05348	0.43397	0.60335
267	orf19.2475	orf19.2475	C1_05760C	PGA26	GPI-anchored adhesin-like protein of the cell wall; role in cell wall integrity; required for normal virulence; induced in high iron and during cell wall regeneration; Hap43-repressed	1.03128	0.4345	0.86846
268	orf19.2475_RC	orf19.2475	C1_05760C	PGA26	GPI-anchored adhesin-like protein of the cell wall; role in cell wall integrity; required for normal virulence; induced in high iron and during cell wall regeneration; Hap43-repressed	-1.06221	-0.06676	0.8033
269	orf19.2504	orf19.2504	C3_01000W	BMS1	Putative GTPase; Hap43-induced gene; mutation confers resistance to 5-fluorocytosine (5-FC); flucytosine induced; repressed by prostaglandins; Spider biofilm induced	-1.74384	-2.29491	0.02038
270	orf19.2504_RC	orf19.2504	C3_01000W	BMS1	Putative GTPase; Hap43-induced gene; mutation confers resistance to 5-fluorocytosine (5-FC); flucytosine induced; repressed by prostaglandins; Spider biofilm induced	-1.57712	-1.84402	0.02639
271	orf19.2519	orf19.2519	CR_01360W	orf19.2519	Ortholog(s) have role in chromosome segregation and nuclear MIS12/MIND complex localization	1.13606	0.77259	0.34037
272	orf19.2519_RC	orf19.2519	CR_01360W	orf19.2519	Ortholog(s) have role in chromosome segregation and nuclear MIS12/MIND complex localization	-1.01068	0.17229	0.43418
273	orf19.2528	orf19.2528	CR_01420W	orf19.2528	Putative RNA polymerase III transcription factor (TFIIIB) subunit; flucytosine repressed	-1.02754	0.11785	0.6262
274	orf19.2528_RC	orf19.2528	CR_01420W	orf19.2528	Putative RNA polymerase III transcription factor (TFIIIB) subunit; flucytosine repressed	1.03089	0.45147	0.71907
275	orf19.2534	orf19.2534	CR_01500W	PIN4	Protein with similarity to S. cerevisiae Pin4p; transposon mutation affects filamentous growth	-1.45076	-1.4693	0.00809
276	orf19.2534_RC	orf19.2534	CR_01500W	PIN4	Protein with similarity to S. cerevisiae Pin4p; transposon mutation affects filamentous growth	-1.41826	-1.26786	0.00585
277	orf19.2538	orf19.2538	CR_01520W	PTC2	Protein phosphatase of the Type 2C-related family (serine/threonine-specific) with a potential role in DNA damage checkpoint control; localizes to both cytoplasm and mitochondria; mutant shows virulence defect	-1.11023	-0.269	0.00712
278	orf19.2538_RC	orf19.2538	CR_01520W	PTC2	Protein phosphatase of the Type 2C-related family (serine/threonine-specific) with a potential role in DNA damage checkpoint control; localizes to both cytoplasm and mitochondria; mutant shows virulence defect	-1.1053	-0.25981	0.07405
279	orf19.2540	orf19.2540	CR_01540W	SAS3	Similar to silencing proteins; increased transcription is observed upon fluphenazine treatment; rat catheter biofilm repressed	-1.72639	-2.18602	0.06526
280	orf19.2540_RC	orf19.2540	CR_01540W	SAS3	Similar to silencing proteins; increased transcription is observed upon fluphenazine treatment; rat catheter biofilm repressed	-1.95659	-2.77273	0.04316
281	orf19.255	orf19.255	C3_02640C	ZCF1	Zn(II)2Cys6 transcription factor; transcript regulated during hypha formation; 5'-UTR intron; mutants show decreased colonization of mouse kidneys; flow model biofilm induced; Spider biofilm induced	1.00604	0.28293	0.64976
282	orf19.255_RC	orf19.255	C3_02640C	ZCF1	Zn(II)2Cys6 transcription factor; transcript regulated during hypha formation; 5'-UTR intron; mutants show decreased colonization of mouse kidneys; flow model biofilm induced; Spider biofilm induced	1.06046	0.57888	0.07231
283	orf19.259	orf19.259	C3_02670W	orf19.259	Protein with a predicted role in 60S ribosomal subunit assembly; flow model biofilm induced	-1.44045	-2.75962	0.07672
284	orf19.259_RC	orf19.259	C3_02670W	orf19.259	Protein with a predicted role in 60S ribosomal subunit assembly; flow model biofilm induced	-1.14883	-1.1637	0.18911
285	orf19.2612	orf19.2612	CR_02120C	orf19.2612	C2H2 zinc finger transcription factor; expression reduced in ssr1 null mutant; flow model biofilm induced	-1.0108	0.15201	0.901
286	orf19.2612_RC	orf19.2612	CR_02120C	orf19.2612	C2H2 zinc finger transcription factor; expression reduced in ssr1 null mutant; flow model biofilm induced	-1.00423	0.22084	0.8198
287	orf19.2614	orf19.2614	CR_02140W	RSR1	RAS-related protein; GTP/GDP cycling required for wild-type polar bud site selection, hyphal growth guidance; role in systemic virulence in mouse; geranylgeranylation predicted; suppresses S. cerevisiae cdc24-4 mutant heat sensitivity	-1.02592	0.08538	0.13613
288	orf19.2614_RC	orf19.2614	CR_02140W	RSR1	RAS-related protein; GTP/GDP cycling required for wild-type polar bud site selection, hyphal growth guidance; role in systemic virulence in mouse; geranylgeranylation predicted; suppresses S. cerevisiae cdc24-4 mutant heat sensitivity	-1.1302	-0.34898	0.10499
289	orf19.2647	orf19.2647	C5_03320C	ZCF14	Putative Zn(II)2Cys6 transcription factor; caspofungin induced	1.02086	0.35912	0.6208
290	orf19.2647_RC	orf19.2647	C5_03320C	ZCF14	Putative Zn(II)2Cys6 transcription factor; caspofungin induced	1.01771	0.3874	0.87941
291	orf19.2649	orf19.2649	C5_03310C	PCL1	Cyclin homolog; transcript induced by filamentous growth; induced by alpha pheromone in SpiderM medium	1.11774	0.69963	0.45624
292	orf19.2649_RC	orf19.2649	C5_03310C	PCL1	Cyclin homolog; transcript induced by filamentous growth; induced by alpha pheromone in SpiderM medium	1.00188	0.20861	0.65755
293	orf19.2674	orf19.2674	C4_03160C	orf19.2674	Putative transcription factor with zinc finger DNA-binding motif; Hap43p-repressed gene	1.04932	0.49531	0.12509
294	orf19.2674_RC	orf19.2674	C4_03160C	orf19.2674	Putative transcription factor with zinc finger DNA-binding motif; Hap43p-repressed gene	1.0076	0.16233	0.7068
295	orf19.2678	orf19.2678	C4_03120C	BUB1	Putative cell cycle checkpoint kinase; mutation confers increased sensitivity to nocodazole	-1.09164	-0.52318	0.82805
296	orf19.2678_RC	orf19.2678	C4_03120C	BUB1	Putative cell cycle checkpoint kinase; mutation confers increased sensitivity to nocodazole	-1.11883	-0.32703	0.9886
297	orf19.2685	orf19.2685	C4_03070W	PGA54	GPI-anchored protein; Hog1-repressed; induced in cyr1 or efg1 mutant or in hyphae; colony morphology-related gene regulation by Ssn6; induced in RHE model; mRNA binds She3; regulated in Spider biofilms by Tec1, Egf1, Ntd80, Rob1, Brg1	-1.09012	-0.09438	0.85939
298	orf19.2685_RC	orf19.2685	C4_03070W	PGA54	GPI-anchored protein; Hog1-repressed; induced in cyr1 or efg1 mutant or in hyphae; colony morphology-related gene regulation by Ssn6; induced in RHE model; mRNA binds She3; regulated in Spider biofilms by Tec1, Egf1, Ntd80, Rob1, Brg1	-1.00412	0.29352	0.49982
299	orf19.2695	orf19.2695	C4_02970C	UBR1	Protein similar to S. cerevisiae Ubr1p ubiquitin-protein ligase; transposon mutation affects filamentous growth; Spider biofilm induced	-1.04099	0.11976	0.88827
300	orf19.2695_RC	orf19.2695	C4_02970C	UBR1	Protein similar to S. cerevisiae Ubr1p ubiquitin-protein ligase; transposon mutation affects filamentous growth; Spider biofilm induced	-1.09734	-0.13822	0.98773
301	orf19.2699	orf19.2699	C4_02940W	ABP1	Ortholog of S. cerevisiae Abp1; actin-binding protein of the cortical actin cytoskeleton; caspofungin induced; protein only detected in stationary phase yeast-form cultures; Spider biofilm repressed	-1.25121	-1.63627	0.09771
302	orf19.2699_RC	orf19.2699	C4_02940W	ABP1	Ortholog of S. cerevisiae Abp1; actin-binding protein of the cortical actin cytoskeleton; caspofungin induced; protein only detected in stationary phase yeast-form cultures; Spider biofilm repressed	-1.01566	-0.15477	0.77352
303	orf19.2706	orf19.2706	C4_02900C	CRH11	GPI-anchored cell wall transglycosylase, putative ortholog of S. cerevisiae Crh1p; predicted glycosyl hydrolase domain; similar to Csf4p and to antigenic A. fumigatus Aspf9; predicted Kex2p substrate; caspofungin-induced	-1.18669	-0.75032	0.75451
304	orf19.2706_RC	orf19.2706	C4_02900C	CRH11	GPI-anchored cell wall transglycosylase, putative ortholog of S. cerevisiae Crh1p; predicted glycosyl hydrolase domain; similar to Csf4p and to antigenic A. fumigatus Aspf9; predicted Kex2p substrate; caspofungin-induced	-1.17673	-0.75036	0.94706
305	orf19.2728	orf19.2728	C4_02700W	orf19.2728	Ortholog(s) have DNA clamp loader activity, role in DNA damage checkpoint, nucleotide-excision repair, reciprocal meiotic recombination and Rad17 RFC-like complex, nucleus localization	1.12258	0.719	0.74927
306	orf19.2728_RC	orf19.2728	C4_02700W	orf19.2728	Ortholog(s) have DNA clamp loader activity, role in DNA damage checkpoint, nucleotide-excision repair, reciprocal meiotic recombination and Rad17 RFC-like complex, nucleus localization	1.19504	0.99966	0.4237
307	orf19.2753	orf19.2753	C4_02490W	ZCF15	Predicted Zn(II)2Cys6 transcription factor of unknown function; rat catheter biofilm induced	-1.1092	-0.26481	0.86622
308	orf19.2753_RC	orf19.2753	C4_02490W	ZCF15	Predicted Zn(II)2Cys6 transcription factor of unknown function; rat catheter biofilm induced	-1.09741	-0.21685	0.77813
309	orf19.2765	orf19.2765	C4_02390W	PGA62	Adhesin-like cell wall protein; putative GPI-anchor; fluconazole-induced; induced in high iron; induced during cell wall regeneration; Cyr1 or Ras1 repressed; Tbf1 induced	-1.00583	0.25188	0.9328
310	orf19.2765_RC	orf19.2765	C4_02390W	PGA62	Adhesin-like cell wall protein; putative GPI-anchor; fluconazole-induced; induced in high iron; induced during cell wall regeneration; Cyr1 or Ras1 repressed; Tbf1 induced	1.03976	0.49371	0.56174
311	orf19.2767	orf19.2767	C4_02370C	PGA59	Adhesin-like cell wall protein; putative GPI-anchor; colony morphology-related gene regulation by Ssn6; Hap43-induced; Spider biofilm repressed	-1.00824	0.21688	0.64961
312	orf19.2767_RC	orf19.2767	C4_02370C	PGA59	Adhesin-like cell wall protein; putative GPI-anchor; colony morphology-related gene regulation by Ssn6; Hap43-induced; Spider biofilm repressed	1.03469	0.35321	0.93061
313	orf19.2771	orf19.2771	C4_02310W	BEM3	Putative GTPase-activating protein (GAP) for Rho-type GTPase Cdc42p; involved in cell signaling pathways that control cell polarity; similar to S. cerevisiae Bem3p	-1.02091	0.20396	0.48604
314	orf19.2771_RC	orf19.2771	C4_02310W	BEM3	Putative GTPase-activating protein (GAP) for Rho-type GTPase Cdc42p; involved in cell signaling pathways that control cell polarity; similar to S. cerevisiae Bem3p	-1.04694	0.08817	0.32385
315	orf19.2781	orf19.2781	C1_07640C	orf19.2781	Protein with predicted serine/threonine kinase and tyrosine kinase domains; possibly an essential gene, disruptants not obtained by UAU1 method; Spider biofilm induced	-2.40603	-3.79548	0.01868
316	orf19.2781_RC	orf19.2781	C1_07640C	orf19.2781	Protein with predicted serine/threonine kinase and tyrosine kinase domains; possibly an essential gene, disruptants not obtained by UAU1 method; Spider biofilm induced	-2.18427	-3.33347	0.02826
317	orf19.2791	orf19.2791	C1_07540C	BBC1	Putative SH3-domain-containing protein	-1.06585	-0.04153	0.92697
318	orf19.2791_RC	orf19.2791	C1_07540C	BBC1	Putative SH3-domain-containing protein	-1.0382	0.12503	0.78345
319	orf19.2808	orf19.2808	C3_04020C	ZCF16	Predicted Zn(II)2Cys6 transcription factor; mutants are viable; rat catheter biofilm induced	1.05706	0.56896	0.69585
320	orf19.2808_RC	orf19.2808	C3_04020C	ZCF16	Predicted Zn(II)2Cys6 transcription factor; mutants are viable; rat catheter biofilm induced	1.03383	0.42261	0.97651
321	orf19.2823	orf19.2823	CR_02640W	RFG1	HMG domain transcriptional repressor of filamentous growth and hyphal genes; in Tup1-dependent and -independent pathways; binds DNA; transcript not regulated by oxygen or serum; not responsible for hypoxic repression; Spider biofilm induced	-2.28126	-3.50025	0.01505
322	orf19.2823_RC	orf19.2823	CR_02640W	RFG1	HMG domain transcriptional repressor of filamentous growth and hyphal genes; in Tup1-dependent and -independent pathways; binds DNA; transcript not regulated by oxygen or serum; not responsible for hypoxic repression; Spider biofilm induced	-1.91368	-2.66014	0.01012
323	orf19.2833	orf19.2833	CR_02750C	PGA34	Putative GPI-anchored protein; transcript repressed by alpha pheromone in SpiderM medium; induced in oralpharyngeal candidasis; flow model biofilm induced; Spider biofilm induced	1.105	0.72871	0.20998
324	orf19.2833_RC	orf19.2833	CR_02750C	PGA34	Putative GPI-anchored protein; transcript repressed by alpha pheromone in SpiderM medium; induced in oralpharyngeal candidasis; flow model biofilm induced; Spider biofilm induced	1.09648	0.65453	0.26962
325	orf19.2842	orf19.2842	CR_02850C	GZF3	GATA-type transcription factor; oxidative stress-induced via Cap1; mutant has abnormal colony morphology and altered sensitivity to fluconazole, LiCl, and copper; Spider biofilm induced	-1.62553	-3.11882	0.01154
326	orf19.2842_RC	orf19.2842	CR_02850C	GZF3	GATA-type transcription factor; oxidative stress-induced via Cap1; mutant has abnormal colony morphology and altered sensitivity to fluconazole, LiCl, and copper; Spider biofilm induced	-1.53194	-3.14546	0.04875
327	orf19.2843	orf19.2843	CR_02860W	RHO1	Small GTPase of Rho family; regulates beta-1,3-glucan synthesis activity and binds Gsc1p; essential; expected to be geranylgeranylated by geranylgeranyltransferase type I; plasma membrane-localized	1.25272	1.75857
328	orf19.2843_RC	orf19.2843	CR_02860W	RHO1	Small GTPase of Rho family; regulates beta-1,3-glucan synthesis activity and binds Gsc1p; essential; expected to be geranylgeranylated by geranylgeranyltransferase type I; plasma membrane-localized	1.02493	0.2224	0.50422
329	orf19.2876	orf19.2876	C4_06580W	CBF1	Transcription factor; binds ribosomal protein gene promoters and rDNA locus with Tbf1; regulates sulfur starvation-response, respiratory, glycolytic genes; does not bind to centromeres as does S. cerevisiae Cbf1; Spider biofilm repressed	1.08766	0.63496	0.89534
330	orf19.2876_RC	orf19.2876	C4_06580W	CBF1	Transcription factor; binds ribosomal protein gene promoters and rDNA locus with Tbf1; regulates sulfur starvation-response, respiratory, glycolytic genes; does not bind to centromeres as does S. cerevisiae Cbf1; Spider biofilm repressed	1.33585	2.24832	0.57694
331	orf19.2878	orf19.2878	C4_06560W	PGA15	Putative GPI-anchored protein	-1.09557	-0.16766	0.78382
332	orf19.2878_RC	orf19.2878	C4_06560W	PGA15	Putative GPI-anchored protein	-1.14883	-0.33376	0.95752
333	orf19.2879	orf19.2879	C4_06550C	IFF5	Putative GPI-anchored protein; adhesin-like protein; possibly an essential gene, disruptants not obtained by UAU1 method	-1.11748	-0.19539	0.40251
334	orf19.2879_RC	orf19.2879	C4_06550C	IFF5	Putative GPI-anchored protein; adhesin-like protein; possibly an essential gene, disruptants not obtained by UAU1 method	-1.01113	0.20183	0.55536
335	orf19.2886	orf19.2886	C4_06480C	CEK1	ERK-family protein kinase; required for wild-type yeast-hypha switch, mating efficiency, virulence in mice; Cst20-Hst7-Cek1-Cph1 MAPK pathway regulates mating, and invasive hyphal growth under some conditions; Spider biofilm induced	1.08179	0.61536	0.49443
336	orf19.2886_RC	orf19.2886	C4_06480C	CEK1	ERK-family protein kinase; required for wild-type yeast-hypha switch, mating efficiency, virulence in mice; Cst20-Hst7-Cek1-Cph1 MAPK pathway regulates mating, and invasive hyphal growth under some conditions; Spider biofilm induced	1.075	0.58464	0.9495
337	orf19.2906	orf19.2906	C4_06310C	PGA41	Putative GPI-anchored protein; adhesin-like protein	-1.01952	0.22369	0.53465
338	orf19.2906_RC	orf19.2906	C4_06310C	PGA41	Putative GPI-anchored protein; adhesin-like protein	1.02432	0.308	0.47755
339	orf19.2907	orf19.2907	C4_06300C	PGA42	Putative GPI-anchored adhesin-like protein; decreased transcription is observed in azole-resistant strains that overexpress CDR1 and CDR2 or MDR1	1.10034	0.7607	0.03696
340	orf19.2907_RC	orf19.2907	C4_06300C	PGA42	Putative GPI-anchored adhesin-like protein; decreased transcription is observed in azole-resistant strains that overexpress CDR1 and CDR2 or MDR1	1.10887	0.73058	0.08695
341	orf19.2922	orf19.2922	C4_06150C	orf19.2922	Ortholog(s) have double-stranded DNA binding activity, role in reciprocal meiotic recombination, synapsis and condensed nuclear chromosome localization	-1.03071	-0.19144	0.52703
342	orf19.2922_RC	orf19.2922	C4_06150C	orf19.2922	Ortholog(s) have double-stranded DNA binding activity, role in reciprocal meiotic recombination, synapsis and condensed nuclear chromosome localization	-1.06501	-0.4309	0.65838
343	orf19.2961	orf19.2961	C1_02720W	orf19.2961	Putative transcription factor with zinc finger DNA-binding motif	1.03049	0.19633	0.82708
344	orf19.2961_RC	orf19.2961	C1_02720W	orf19.2961	Putative transcription factor with zinc finger DNA-binding motif	1.05996	0.47961	0.13931
345	orf19.2969	orf19.2969	C1_02810W	RAD16	Ortholog of S. cerevisiae Rad16; a protein that recognizes and binds damaged DNA; flucytosine induced; rat catheter and Spider biofilm induced	-1.18609	-1.27243	0.18013
346	orf19.2969_RC	orf19.2969	C1_02810W	RAD16	Ortholog of S. cerevisiae Rad16; a protein that recognizes and binds damaged DNA; flucytosine induced; rat catheter and Spider biofilm induced	1.03801	0.31948	0.88082
347	orf19.2983	orf19.2983	C1_02920W	CDC73	Putative transcription elongation factor; cdc73 kap114 double transposon mutation affects filamentous growth; Spider biofilm repressed	-1.03428	0.01998	0.71455
348	orf19.2983_RC	orf19.2983	C1_02920W	CDC73	Putative transcription elongation factor; cdc73 kap114 double transposon mutation affects filamentous growth; Spider biofilm repressed	-1.00942	-0.11481	0.67428
349	orf19.3001	orf19.3001	C1_03080C	TEM1	Putative GTPase involved in mitotic exit and cytokinesis; induced under Cdc5p depletion	1.02862	0.3268	0.41259
350	orf19.3001_RC	orf19.3001	C1_03080C	TEM1	Putative GTPase involved in mitotic exit and cytokinesis; induced under Cdc5p depletion	1.07375	0.51947	0.35077
351	orf19.3010.1	orf19.3010.1	C1_03190C	ECM33	GPI-anchored cell wall protein; mutants show cell-wall defects and reduced adhesion, host cell damage, and endocytosis; mutant infection is immunoprotective in murine model; fluconazole-induced; caspofungin repressed	-1.63614	-2.00887	0.08044
352	orf19.3010.1_RC	orf19.3010.1	C1_03190C	ECM33	GPI-anchored cell wall protein; mutants show cell-wall defects and reduced adhesion, host cell damage, and endocytosis; mutant infection is immunoprotective in murine model; fluconazole-induced; caspofungin repressed	-1.71099	-2.20958	0.08445
353	orf19.3012	orf19.3012	C1_03200C	ARO80	Zn(II)2Cys6 transcription factor; transcriptional activator of aromatic amino acid catabolism; regulator of aromatic alcohol biosynthesis via the Ehrlich pathway; mutant is viable	-1.07003	-0.04013	0.83443
354	orf19.3012_RC	orf19.3012	C1_03200C	ARO80	Zn(II)2Cys6 transcription factor; transcriptional activator of aromatic amino acid catabolism; regulator of aromatic alcohol biosynthesis via the Ehrlich pathway; mutant is viable	-1.0955	-0.14093	0.86949
355	orf19.3018	orf19.3018	C1_03250C	SPP1	Putative histone methyltransferase; induced by nitric oxide independent of Yhb1p; cell-cycle regulated periodic mRNA expression	1.17756	0.95399	0.69391
356	orf19.3018_RC	orf19.3018	C1_03250C	SPP1	Putative histone methyltransferase; induced by nitric oxide independent of Yhb1p; cell-cycle regulated periodic mRNA expression	1.0425	0.4586	0.63758
357	orf19.3049	orf19.3049	C1_03470C	orf19.3049	Ortholog(s) have protein kinase activity, role in activation of bipolar cell growth, ascospore wall assembly, protein phosphorylation and cell division site, cytosol, nucleus, prospore membrane localization	1.10668	0.65501	0.0562
358	orf19.3049_RC	orf19.3049	C1_03470C	orf19.3049	Ortholog(s) have protein kinase activity, role in activation of bipolar cell growth, ascospore wall assembly, protein phosphorylation and cell division site, cytosol, nucleus, prospore membrane localization	1.16355	0.9215	0.13711
359	orf19.3071	orf19.3071	C3_00800W	MIH1	Putative protein phosphatase of the PTP family (tyrosine-specific); ortholog of S. cerevisiae Mih1; mRNA binds She3	1.09599	0.7288	0.00044
360	orf19.3071_RC	orf19.3071	C3_00800W	MIH1	Putative protein phosphatase of the PTP family (tyrosine-specific); ortholog of S. cerevisiae Mih1; mRNA binds She3	1.00647	0.22913	0.49636
361	orf19.3077	orf19.3077	C4_07230C	VID21	Subunit of the NuA4 histone acetyltransferase complex; soluble protein in hyphae; Spider biofilm repressed	1.00623	0.22805	0.60435
362	orf19.3077_RC	orf19.3077	C4_07230C	VID21	Subunit of the NuA4 histone acetyltransferase complex; soluble protein in hyphae; Spider biofilm repressed	-1.04957	0.0195	0.33174
363	orf19.3083	orf19.3083	C4_07200C	orf19.3083	Putative lipid phosphatase of the endoplasmic reticulum; role in DNA repair, actin cytoskeleton organization, cellular manganese ion homeostasis; Spider biofilm repressed	1.10639	0.65385	0.31806
364	orf19.3083_RC	orf19.3083	C4_07200C	orf19.3083	Putative lipid phosphatase of the endoplasmic reticulum; role in DNA repair, actin cytoskeleton organization, cellular manganese ion homeostasis; Spider biofilm repressed	1.03016	0.33353	0.89603
365	orf19.3088	orf19.3088	C4_07150W	orf19.3088	bZIP transcription factor; possibly transcriptionally regulated upon hyphal formation; Hap43; F-12/CO2 early biofilm induced; Spider biofilm induced	1.01547	0.26906	0.30915
366	orf19.3088_RC	orf19.3088	C4_07150W	orf19.3088	bZIP transcription factor; possibly transcriptionally regulated upon hyphal formation; Hap43; F-12/CO2 early biofilm induced; Spider biofilm induced	1.12721	0.73749	0.33661
367	orf19.3093	orf19.3093	C4_07120C	MSH2	Putative DNA mismatch repair factor; transcript regulated by Nrg1; flucytosine repressed; transcript regulated by tyrosol and cell density	1.03133	0.2169	0.56838
368	orf19.3093_RC	orf19.3093	C4_07120C	MSH2	Putative DNA mismatch repair factor; transcript regulated by Nrg1; flucytosine repressed; transcript regulated by tyrosol and cell density	1.08516	0.64435	0.33093
369	orf19.3127	orf19.3127	C4_06820C	CZF1	Transcription factor; regulates white-opaque switch; hyphal growth regulator; expression in S. cerevisiae causes dominant-negative inhibition of pheromone response; required for yeast cell adherence to silicone; Spider biofilm induced	1.04917	0.47832	0.8317
370	orf19.3127_RC	orf19.3127	C4_06820C	CZF1	Transcription factor; regulates white-opaque switch; hyphal growth regulator; expression in S. cerevisiae causes dominant-negative inhibition of pheromone response; required for yeast cell adherence to silicone; Spider biofilm induced	1.02158	0.11309	0.9239
371	orf19.3149	orf19.3149	C2_06730W	LSP1	Eisosome component with a predicted role in endocytosis; protein present in exponential and stationary growth phase yeast cultures; caspofungin repressed; biofilm induced; fungal-specific (no human/murine homolog); sumoylation target	1.22179	1.55125
372	orf19.3149_RC	orf19.3149	C2_06730W	LSP1	Eisosome component with a predicted role in endocytosis; protein present in exponential and stationary growth phase yeast cultures; caspofungin repressed; biofilm induced; fungal-specific (no human/murine homolog); sumoylation target	1.08543	0.66138	0.27897
373	orf19.3153	orf19.3153	C3_01160W	MSS4	Phosphatidylinositol-4-phosphate 5-kinase; activity induced by phosphatidic acid (Pld1 product); macrophage/pseudohyphal-repressed; mRNA binds to She3, localized to yeast cell buds and hyphal tips; Hap43-induced; Spider biofilm induced	-1.05565	-0.083	0.00941
374	orf19.3153_RC	orf19.3153	C3_01160W	MSS4	Phosphatidylinositol-4-phosphate 5-kinase; activity induced by phosphatidic acid (Pld1 product); macrophage/pseudohyphal-repressed; mRNA binds to She3, localized to yeast cell buds and hyphal tips; Hap43-induced; Spider biofilm induced	-1.03733	-0.08368	0.77849
375	orf19.3174	orf19.3174	C5_01970C	CDC24	GDP-GTP exchange factor for Cdc42p; phosphorylated; required for maintenance of hyphal growth; misexpression blocks hyphal growth and causes avirulence in a mouse model of systemic infection; antigenic during human oral infection	-1.02243	0.10067	0.76969
376	orf19.3174_RC	orf19.3174	C5_01970C	CDC24	GDP-GTP exchange factor for Cdc42p; phosphorylated; required for maintenance of hyphal growth; misexpression blocks hyphal growth and causes avirulence in a mouse model of systemic infection; antigenic during human oral infection	1.16289	0.87728	0.83574
377	orf19.3178	orf19.3178	C5_01930W	orf19.3178	Ortholog(s) have RNA binding activity, role in mRNA splicing, via spliceosome and U2-type prespliceosome localization	-1.10745	-0.22013	0.01489
378	orf19.3178_RC	orf19.3178	C5_01930W	orf19.3178	Ortholog(s) have RNA binding activity, role in mRNA splicing, via spliceosome and U2-type prespliceosome localization	-1.05429	-0.00341	0.25496
379	orf19.3187	orf19.3187	C5_01850C	ZNC1	Zn(2)-Cys(6) transcription factor; regulated by Gcn2 and Gcn4; gene located in zinc cluster region of Chromosome 5, near the MTL locus; required for yeast cell adherence to silicone substrate; Spider biofilm induced	1.08652	0.63563	0.10726
380	orf19.3187_RC	orf19.3187	C5_01850C	ZNC1	Zn(2)-Cys(6) transcription factor; regulated by Gcn2 and Gcn4; gene located in zinc cluster region of Chromosome 5, near the MTL locus; required for yeast cell adherence to silicone substrate; Spider biofilm induced	1.07888	0.63889	0.13986
381	orf19.3188	orf19.3188	C5_01840C	TAC1	Zn(2)-Cys(6) transcriptional activator of drug-responsive genes (CDR1 and CDR2); binds DRE element; gene in zinc cluster region near MTL locus; resequencing indicates that TAC1 spans orf19.3188 and orf19.3189; Spider biofilm induced	1.02077	0.39033	0.23383
382	orf19.3188_RC	orf19.3188	C5_01840C	TAC1	Zn(2)-Cys(6) transcriptional activator of drug-responsive genes (CDR1 and CDR2); binds DRE element; gene in zinc cluster region near MTL locus; resequencing indicates that TAC1 spans orf19.3188 and orf19.3189; Spider biofilm induced	1.00638	0.33371	0.98874
383	orf19.3199	orf19.3199	C5_01760C	PIKA	Putative phosphatidylinositol kinase; non-sex gene located within the MTLa mating-type-like locus	1.08842	0.58036	0.02555
384	orf19.3199_RC	orf19.3199	C5_01760C	PIKA	Putative phosphatidylinositol kinase; non-sex gene located within the MTLa mating-type-like locus	1.09175	0.66737	0.00901
385	orf19.3200	orf19.3200	C5_01750C	MTLA2	Master regulator (activator) of a-type mating; has HMG domain, which is predicted to bind DNA; gene has intron; not related to S. cerevisiae MATa2; a/alpha mating type may increase virulence, provides competitive advantage	1.08737	0.73643	0.77323
386	orf19.3200_RC	orf19.3200	C5_01750C	MTLA2	Master regulator (activator) of a-type mating; has HMG domain, which is predicted to bind DNA; gene has intron; not related to S. cerevisiae MATa2; a/alpha mating type may increase virulence, provides competitive advantage	-1.018	-0.0563	0.68166
387	orf19.3201	orf19.3201	C5_01740C	MTLA1	Homeodomain protein of the MTLa mating type locus; a1 and alpha2 together repress white-opaque switching and mating (an opaque-specific process); a/alpha mating type may increase virulence by competitive advantage; Spider biofilm induced	1.09951	0.75778	0.77603
388	orf19.3201_RC	orf19.3201	C5_01740C	MTLA1	Homeodomain protein of the MTLa mating type locus; a1 and alpha2 together repress white-opaque switching and mating (an opaque-specific process); a/alpha mating type may increase virulence by competitive advantage; Spider biofilm induced	1.0958	0.75962	0.73935
389	orf19.3207	orf19.3207	C5_01680C	CCN1	G1 cyclin; required for hyphal growth maintenance (not initiation); cell-cycle regulated transcription (G1/S); Cdc28p-Ccn1p initiates Cdc11p S394 phosphorylation on hyphal induction; expression in S. cerevisiae inhibits pheromone response	1.06921	0.50781	0.45913
390	orf19.3207_RC	orf19.3207	C5_01680C	CCN1	G1 cyclin; required for hyphal growth maintenance (not initiation); cell-cycle regulated transcription (G1/S); Cdc28p-Ccn1p initiates Cdc11p S394 phosphorylation on hyphal induction; expression in S. cerevisiae inhibits pheromone response	-1.03462	-0.22665	0.39897
391	orf19.3231	orf19.3231	CR_01230C	CDC27	Putative ubiquitin-protein ligase; periodic mRNA expression, peak at cell-cycle S/G2 phase	-1.05285	-0.23147	0.66753
392	orf19.3231_RC	orf19.3231	CR_01230C	CDC27	Putative ubiquitin-protein ligase; periodic mRNA expression, peak at cell-cycle S/G2 phase	1.01248	0.06497	0.98866
393	orf19.3233	orf19.3233	CR_01210C	HSE1	ESCRT-0 complex subunit; SH3-domain-containing protein	1.12259	0.76166	0.11981
394	orf19.3233_RC	orf19.3233	CR_01210C	HSE1	ESCRT-0 complex subunit; SH3-domain-containing protein	1.11101	0.77378	0.17361
395	orf19.3252	orf19.3252	CR_01030W	DAL81	Zn(II)2Cys6 transcription factor; ortholog of S. cerevisiae Dal81, involved in the regulation of nitrogen-degradation genes; required for yeast cell adherence to silicone substrate; Spider biofilm induced	-1.37273	-1.41742	0.02798
396	orf19.3252_RC	orf19.3252	CR_01030W	DAL81	Zn(II)2Cys6 transcription factor; ortholog of S. cerevisiae Dal81, involved in the regulation of nitrogen-degradation genes; required for yeast cell adherence to silicone substrate; Spider biofilm induced	-1.26141	-0.85426	0.06619
397	orf19.3263	orf19.3263	CR_00930W	ATO10	Putative fungal-specific transmembrane protein; rat catheter and Spider biofilm induced	1.1217	0.71548	0.15765
398	orf19.3263_RC	orf19.3263	CR_00930W	ATO10	Putative fungal-specific transmembrane protein; rat catheter and Spider biofilm induced	1.13352	0.78498	0.02257
399	orf19.3264	orf19.3264	CR_00920W	CCE1	Putative Holliday junction resolving enzyme; similar to S. cerevisiae Cce1p	-1.00844	-0.04373	0.54446
400	orf19.3264_RC	orf19.3264	CR_00920W	CCE1	Putative Holliday junction resolving enzyme; similar to S. cerevisiae Cce1p	1.00677	0.22335	0.40457
401	orf19.3281	orf19.3281	CR_00750C	orf19.3281	Ortholog(s) have histone demethylase activity (H3-K36 specific), methylated histone residue binding activity and role in histone demethylation	-1.00701	0.20634	0.93598
402	orf19.3281_RC	orf19.3281	CR_00750C	orf19.3281	Ortholog(s) have histone demethylase activity (H3-K36 specific), methylated histone residue binding activity and role in histone demethylation	1.05119	0.33884	0.08476
403	orf19.3294	orf19.3294	C1_01060W	MBF1	Putative transcriptional coactivator; caspofungin repressed	1.18558	1.02578	0.34775
404	orf19.3294_RC	orf19.3294	C1_01060W	MBF1	Putative transcriptional coactivator; caspofungin repressed	1.00422	0.25617	0.55364
405	orf19.3300	orf19.3300	C1_01110C	ZPR1	Protein with putative zinc finger; regulated by Gcn4p; repressed in response to amino acid starvation (3-aminotriazole treatment); upregulation correlates with clinical development of fluconazole resistance	-1.09002	-0.62591	0.47482
406	orf19.3300_RC	orf19.3300	C1_01110C	ZPR1	Protein with putative zinc finger; regulated by Gcn4p; repressed in response to amino acid starvation (3-aminotriazole treatment); upregulation correlates with clinical development of fluconazole resistance	1.1065	0.75991	0.69484
407	orf19.3302	orf19.3302	C1_01140C	orf19.3302	Putative type-1 protein phosphatase targeting subunit; transcript repressed by yeast-hyphal switch; transcript induced by Mnl1p under weak acid stress; flow model biofilm induced	-1.17225	-1.18255	0.15631
408	orf19.3302_RC	orf19.3302	C1_01140C	orf19.3302	Putative type-1 protein phosphatase targeting subunit; transcript repressed by yeast-hyphal switch; transcript induced by Mnl1p under weak acid stress; flow model biofilm induced	1.24637	1.7197	0.49785
409	orf19.3305	orf19.3305	C1_01170C	ZCF17	Putative Zn(II)2Cys6 transcription factor	1.15173	1.11521	0.24776
410	orf19.3305_RC	orf19.3305	C1_01170C	ZCF17	Putative Zn(II)2Cys6 transcription factor	1.06773	0.46233	0.04274
411	orf19.3308	orf19.3308	C1_01200W	STB5	Putative transcription factor with zinc cluster DNA-binding motif; has similarity to S. cerevisiae Stb5p; Hap43p-repressed gene	1.0812	0.6831	0.91847
412	orf19.3308_RC	orf19.3308	C1_01200W	STB5	Putative transcription factor with zinc cluster DNA-binding motif; has similarity to S. cerevisiae Stb5p; Hap43p-repressed gene	1.04643	0.52914	0.94482
413	orf19.3330	orf19.3330	C1_01420C	CRL1	Predicted GTPase of RHO family; CAAX motif geranylgeranylated; expression in S. cerevisiae causes dominant-negative inhibition of pheromone response	1.12876	0.74366	0.02952
414	orf19.3330_RC	orf19.3330	C1_01420C	CRL1	Predicted GTPase of RHO family; CAAX motif geranylgeranylated; expression in S. cerevisiae causes dominant-negative inhibition of pheromone response	1.0887	0.58152	0.03287
415	orf19.3356	orf19.3356	C1_01670C	ESP1	Putative caspase-like cysteine protease; mutation confers increased sensitivity to nocodazole; periodic mRNA expression, peak at cell-cycle S/G2 phase; mRNA binds She3	-1.23802	-0.69248	0.00852
416	orf19.3356_RC	orf19.3356	C1_01670C	ESP1	Putative caspase-like cysteine protease; mutation confers increased sensitivity to nocodazole; periodic mRNA expression, peak at cell-cycle S/G2 phase; mRNA binds She3	-1.37817	-1.20118	0.02718
417	orf19.3405	orf19.3405	C6_01790C	ZCF18	Putative Zn(II)2Cys6 transcription factor; heterozygous null mutant displays sensitivity to virgineone and decreased colonization of mouse kidneys	-1.00135	0.00512	0.4582
418	orf19.3405_RC	orf19.3405	C6_01790C	ZCF18	Putative Zn(II)2Cys6 transcription factor; heterozygous null mutant displays sensitivity to virgineone and decreased colonization of mouse kidneys	1.04919	0.33952	0.20543
419	orf19.3415	orf19.3415	C6_01710C	PTK2	Putative protein kinase of polyamine import; mutation confers hypersensitivity to high concentrations of tunicamycin; YPD flow model biofilm induced; rat catheter and Spider biofilm induced	1.05199	0.55495	0.72115
420	orf19.3415_RC	orf19.3415	C6_01710C	PTK2	Putative protein kinase of polyamine import; mutation confers hypersensitivity to high concentrations of tunicamycin; YPD flow model biofilm induced; rat catheter and Spider biofilm induced	-1.05496	-0.11326	0.67246
421	orf19.3425	orf19.3425	C6_01620W	orf19.3425	RING/FYVE/PHD zinc finger protein; Spider biofilm induced	-1.05234	-0.03583	0.13038
422	orf19.3425_RC	orf19.3425	C6_01620W	orf19.3425	RING/FYVE/PHD zinc finger protein; Spider biofilm induced	-1.04535	0.025	0.56244
423	orf19.3434	orf19.3434	C6_01500C	TRY5	Zn(II)2Cys6 transcription factor; regulator of yeast form adherence; required for yeast cell adherence to silicone substrate	1.02078	0.2925	0.31422
424	orf19.3434_RC	orf19.3434	C6_01500C	TRY5	Zn(II)2Cys6 transcription factor; regulator of yeast form adherence; required for yeast cell adherence to silicone substrate	1.05338	0.53065	0.10681
425	orf19.3449	orf19.3449	C6_01350W	orf19.3449	Ortholog(s) have ubiquitin-protein ligase activity, role in histone catabolic process, histone ubiquitination and cytoplasm, ribosome localization	1.00652	0.29753	0.72658
426	orf19.3449_RC	orf19.3449	C6_01350W	orf19.3449	Ortholog(s) have ubiquitin-protein ligase activity, role in histone catabolic process, histone ubiquitination and cytoplasm, ribosome localization	-1.01703	0.2308	0.43753
427	orf19.3456	orf19.3456	C6_02160W	orf19.3456	Protein with a predicted serine/threonine kinase and tyrosine kinase domain; possibly an essential gene, disruptants not obtained by UAU1 method	1.07604	0.60245	0.04448
428	orf19.3456_RC	orf19.3456	C6_02160W	orf19.3456	Protein with a predicted serine/threonine kinase and tyrosine kinase domain; possibly an essential gene, disruptants not obtained by UAU1 method	1.02071	0.12718	0.54191
429	orf19.3459	orf19.3459	C6_02190C	orf19.3459	Putative serine/threonine/tyrosine (dual-specificity) kinase; disruptants not obtained by UAU1 method	-1.13039	-0.34973	0.04448
430	orf19.3459_RC	orf19.3459	C6_02190C	orf19.3459	Putative serine/threonine/tyrosine (dual-specificity) kinase; disruptants not obtained by UAU1 method	-1.13658	-0.37423	0.00056
431	orf19.3474	orf19.3474	C6_02320C	IPL1	Putative Aurora kinase; Hap43-induced; induced during planktonic growth; possibly an essential gene, disruptants not obtained by UAU1 method	1.03078	0.33621	0.79504
432	orf19.3474_RC	orf19.3474	C6_02320C	IPL1	Putative Aurora kinase; Hap43-induced; induced during planktonic growth; possibly an essential gene, disruptants not obtained by UAU1 method	-1.03711	0.07333	0.56404
433	orf19.35	orf19.35	C2_06600W	orf19.35	Predicted kinase; rat catheter, flow model, Spider biofilm induced	-1.10435	-0.24516	0.84792
434	orf19.35_RC	orf19.35	C2_06600W	orf19.35	Predicted kinase; rat catheter, flow model, Spider biofilm induced	-1.15423	-0.44337	0.70718
435	orf19.3506	orf19.3506	C6_02050W	DBR1	Debranchase; homozygous mutant accumulates lariat intermediates of mRNA splicing; rat catheter biofilm repressed	-1.15503	-0.4465	0.02657
436	orf19.3506_RC	orf19.3506	C6_02050W	DBR1	Debranchase; homozygous mutant accumulates lariat intermediates of mRNA splicing; rat catheter biofilm repressed	-1.07224	-0.11276	0.30231
437	orf19.3523	orf19.3523	C2_04930C	CRK1	Protein kinase of the Cdc2 subfamily involved in hyphal development, virulence; promotes hyphal development independently of Cph1 and Efg1; functionally complements pheromone hypersensitivity of S. cerevisiae sgv1 mutant; Hap43p-repressed	1.10377	0.64319	0.22011
438	orf19.3523_RC	orf19.3523	C2_04930C	CRK1	Protein kinase of the Cdc2 subfamily involved in hyphal development, virulence; promotes hyphal development independently of Cph1 and Efg1; functionally complements pheromone hypersensitivity of S. cerevisiae sgv1 mutant; Hap43p-repressed	-1.05978	-0.0603	0.48509
439	orf19.3530	orf19.3530	C2_04980C	CKA2	Catalytic alpha-subunit of protein kinase CK2; interaction with calcineurin pathway affects fluconazole sensitivity; synthetically lethal with CKA1; attenuated virulence in a mouse oropharyngeal candidiasis but not in a systemic mouse model	1.00665	0.22993	0.92009
440	orf19.3530_RC	orf19.3530	C2_04980C	CKA2	Catalytic alpha-subunit of protein kinase CK2; interaction with calcineurin pathway affects fluconazole sensitivity; synthetically lethal with CKA1; attenuated virulence in a mouse oropharyngeal candidiasis but not in a systemic mouse model	1.0441	0.39382	0.15513
441	orf19.3534	orf19.3534	C2_05030C	RHO3	Putative Rho family GTPase; possible substrate of protein farnesyltransferase and geranylgeranyltransferase type I; greater transcription in hyphal form than yeast form; plasma membrane-localized	-1.02123	-0.12693
442	orf19.3534_RC	orf19.3534	C2_05030C	RHO3	Putative Rho family GTPase; possible substrate of protein farnesyltransferase and geranylgeranyltransferase type I; greater transcription in hyphal form than yeast form; plasma membrane-localized	-1.16649	-1.23881	0.51919
443	orf19.3551	orf19.3551	C2_05210W	DAD2	Essential subunit of the Dam1 (DASH) complex, which acts in chromosome segregation by coupling kinetochores to spindle microtubules	1.09467	0.72626
444	orf19.3551_RC	orf19.3551	C2_05210W	DAD2	Essential subunit of the Dam1 (DASH) complex, which acts in chromosome segregation by coupling kinetochores to spindle microtubules	-1.0788	-0.64246	0.49358
445	orf19.3561	orf19.3561	C2_05320W	CDC7	Putative kinase; cell-cycle regulated periodic mRNA expression; S. cerevisiae ortholog is not cell-cycle regulated; possibly an essential gene, disruptants not obtained by UAU1 method	-1.10999	-0.19398	0.69752
446	orf19.3561_RC	orf19.3561	C2_05320W	CDC7	Putative kinase; cell-cycle regulated periodic mRNA expression; S. cerevisiae ortholog is not cell-cycle regulated; possibly an essential gene, disruptants not obtained by UAU1 method	1.00944	0.30998	0.82061
447	orf19.3589	orf19.3589	C2_08820C	SPO11	DNA endonuclease; required for genetic recombination between homologous chromosomes during the parasexual cycle; produced in mitotically dividing cells; similar to S. cerevisiae Spo11 which functions in recombination during meiosis	1.065	0.48277	0.14255
448	orf19.3589_RC	orf19.3589	C2_08820C	SPO11	DNA endonuclease; required for genetic recombination between homologous chromosomes during the parasexual cycle; produced in mitotically dividing cells; similar to S. cerevisiae Spo11 which functions in recombination during meiosis	1.09038	0.58842	0.21665
449	orf19.3608	orf19.3608	C2_08680W	MSH3	Mismatch repair protein; predicted role in repair of insertion or deletion mutations and removal of nonhomologous DNA ends; rat catheter biofilm repressed	-1.1294	-0.26351	0.89744
450	orf19.3608_RC	orf19.3608	C2_08680W	MSH3	Mismatch repair protein; predicted role in repair of insertion or deletion mutations and removal of nonhomologous DNA ends; rat catheter biofilm repressed	-1.17084	-0.51611	0.97275
451	orf19.3613	orf19.3613	C2_08630C	orf19.3613	Ortholog(s) have RNA polymerase II core binding, RNA polymerase II core promoter sequence-specific DNA binding transcription factor activity, TFIIF-class binding transcription factor activity, chromatin binding activity	-1.07996	-0.10443	0.16411
452	orf19.3613_RC	orf19.3613	C2_08630C	orf19.3613	Ortholog(s) have RNA polymerase II core binding, RNA polymerase II core promoter sequence-specific DNA binding transcription factor activity, TFIIF-class binding transcription factor activity, chromatin binding activity	-1.23145	-0.69573	0.0153
453	orf19.3638	orf19.3638	C2_08430C	PGA46	Putative GPI-anchored protein; secreted; fluconazole-induced	-1.14323	-0.96296	0.90208
454	orf19.3638_RC	orf19.3638	C2_08430C	PGA46	Putative GPI-anchored protein; secreted; fluconazole-induced	-1.17298	-0.82297	0.98334
455	orf19.3642	orf19.3642	C6_00820W	SUN41	Cell wall glycosidase; role in biofilm formation and cell separation; possibly secreted; hypoxia, hyphal induced; caspofungin repressed; Efg1, Cph1 regulated; O-glycosylated, possible Kex2 substrate; 5'-UTR intron; Spider biofilm induced	1.13169	0.95981	0.10218
456	orf19.3642_RC	orf19.3642	C6_00820W	SUN41	Cell wall glycosidase; role in biofilm formation and cell separation; possibly secreted; hypoxia, hyphal induced; caspofungin repressed; Efg1, Cph1 regulated; O-glycosylated, possible Kex2 substrate; 5'-UTR intron; Spider biofilm induced	1.17565	1.17669	0.00247
457	orf19.366	orf19.366	C4_00030C	orf19.366	Ortholog(s) have double-stranded DNA binding activity, role in DNA damage checkpoint, double-strand break repair, reciprocal meiotic recombination and checkpoint clamp complex localization	1.0133	0.37217	0.35968
458	orf19.366_RC	orf19.366	C4_00030C	orf19.366	Ortholog(s) have double-stranded DNA binding activity, role in DNA damage checkpoint, double-strand break repair, reciprocal meiotic recombination and checkpoint clamp complex localization	-1.0289	0.07237	0.5984
459	orf19.3669	orf19.3669	C1_02120C	SHA3	Putative ser/thr kinase involved in glucose transport; Tn mutation affects filamentous growth; fluconazole-induced; ketoconazole-repressed; induced in by alpha pheromone in SpiderM; possibly essential; flow model biofilm induced	1.00475	-0.00022	0.90968
460	orf19.3669_RC	orf19.3669	C1_02120C	SHA3	Putative ser/thr kinase involved in glucose transport; Tn mutation affects filamentous growth; fluconazole-induced; ketoconazole-repressed; induced in by alpha pheromone in SpiderM; possibly essential; flow model biofilm induced	1.11062	0.76856	0.01641
461	orf19.3683	orf19.3683	C1_02260C	AGE3	Putative ADP-ribosylation factor GTPase activating protein, functional ortholog of S. cerevisiae GCS1; mutation affects endocytosis, hyphal growth, chemical and drug resistance, and sensitivity to cell wall inhibitors	1.11871	0.75536	0.37234
462	orf19.3683_RC	orf19.3683	C1_02260C	AGE3	Putative ADP-ribosylation factor GTPase activating protein, functional ortholog of S. cerevisiae GCS1; mutation affects endocytosis, hyphal growth, chemical and drug resistance, and sensitivity to cell wall inhibitors	1.1437	0.97443	0.56696
463	orf19.3715	orf19.3715	CR_07860C	ASF1	Protein similar to S. cerevisiae Asf1p, a chromatin assembly complex component; likely to be essential for growth, based on an insertional mutagenesis strategy	1.10826	0.81934	0.54637
464	orf19.3715_RC	orf19.3715	CR_07860C	ASF1	Protein similar to S. cerevisiae Asf1p, a chromatin assembly complex component; likely to be essential for growth, based on an insertional mutagenesis strategy	-1.15132	-1.04465	0.45427
465	orf19.3738	orf19.3738	CR_02290W	PGA22	Putative GPI-anchored protein; adhesin-like protein	1.05739	0.58384	0.1147
466	orf19.3738_RC	orf19.3738	CR_02290W	PGA22	Putative GPI-anchored protein; adhesin-like protein	1.12907	0.74488	0.54154
467	orf19.3740	orf19.3740	CR_02280W	PGA23	Putative GPI-anchored protein of unknown function; Rim101-repressed; Cyr1-regulated; colony morphology-related gene regulation by Ssn6	-1.12814	-0.2918	0.96834
468	orf19.3740_RC	orf19.3740	CR_02280W	PGA23	Putative GPI-anchored protein of unknown function; Rim101-repressed; Cyr1-regulated; colony morphology-related gene regulation by Ssn6	-1.05182	0.07162	0.77237
469	orf19.3751	orf19.3751	CR_02210W	orf19.3751	Putative serine/threonine protein kinase; possibly an essential gene, disruptants not obtained by UAU1 method	-1.12112	-0.21096	0.12994
470	orf19.3751_RC	orf19.3751	CR_02210W	orf19.3751	Putative serine/threonine protein kinase; possibly an essential gene, disruptants not obtained by UAU1 method	-1.15967	-0.38647	0.12655
471	orf19.3752	orf19.3752	CR_02200C	RAD51	Protein involved in homologous recombination and DNA repair; flucytosine induced; slow growth and increased white-to-opaque switching frequency in null mutant	-2.05663	-3.07188	0.03577
472	orf19.3752_RC	orf19.3752	CR_02200C	RAD51	Protein involved in homologous recombination and DNA repair; flucytosine induced; slow growth and increased white-to-opaque switching frequency in null mutant	-1.9149	-2.70112	0.04656
473	orf19.3753	orf19.3753	CR_02190C	SEF1	Zn2-Cys6 transcription factor; regulates iron uptake; negatively regulated by Sfu1p, positively regulated by Tbf1; promotes virulence in mice; mutants display decreased colonization of mouse kidneys; Spider biofilm induced	-1.19406	-0.53082	0.31563
474	orf19.3753_RC	orf19.3753	CR_02190C	SEF1	Zn2-Cys6 transcription factor; regulates iron uptake; negatively regulated by Sfu1p, positively regulated by Tbf1; promotes virulence in mice; mutants display decreased colonization of mouse kidneys; Spider biofilm induced	-1.19788	-0.5212	0.2573
475	orf19.3760	orf19.3760	C1_12560C	DLH1	Functional homolog of S. cerevisiae Dmc1; a meiosis-specific protein required for repair of double-strand breaks and pairing between homologous chromosomes	-1.02142	0.15335	0.75875
476	orf19.3760_RC	orf19.3760	C1_12560C	DLH1	Functional homolog of S. cerevisiae Dmc1; a meiosis-specific protein required for repair of double-strand breaks and pairing between homologous chromosomes	-1.1821	-0.66289	0.96845
477	orf19.3764	orf19.3764	C1_12520W	GSG1	Putative subunit of the TRAPP complex; involved in targeting of ER-to-Golgi transport vesicles; flow model biofilm induced	-1.09065	-0.18914	0.04707
478	orf19.3764_RC	orf19.3764	C1_12520W	GSG1	Putative subunit of the TRAPP complex; involved in targeting of ER-to-Golgi transport vesicles; flow model biofilm induced	-1.06689	-0.09034	0.20347
479	orf19.3794	orf19.3794	C4_04850C	CSR1	Transcription factor; role in zinc homeostasis and regulation of Spider biofilm matrix; mutation affects filamentous growth; can suppress S. cerevisiae rok1 mutant inviability; Spider biofilm induced; mutants for abnormal Spider biofilms	-1.06643	-0.00015	0.35513
480	orf19.3794_RC	orf19.3794	C4_04850C	CSR1	Transcription factor; role in zinc homeostasis and regulation of Spider biofilm matrix; mutation affects filamentous growth; can suppress S. cerevisiae rok1 mutant inviability; Spider biofilm induced; mutants for abnormal Spider biofilms	-1.10466	-0.19108	0.28642
481	orf19.3809	orf19.3809	C4_04730W	BAS1	Putative Myb-like transcription factor; ortholog S. cerevisiae Bas1, a regulator of purine biosynthetic genes; mutant exhibits adenine auxotrophy and abnormal colony morphology	1.07274	0.49807	0.14337
482	orf19.3809_RC	orf19.3809	C4_04730W	BAS1	Putative Myb-like transcription factor; ortholog S. cerevisiae Bas1, a regulator of purine biosynthetic genes; mutant exhibits adenine auxotrophy and abnormal colony morphology	-1.0614	-0.42225	0.88429
483	orf19.3829	orf19.3829	C4_04530C	PHR1	Cell surface glycosidase; may act on cell-wall beta-1,3-glucan prior to beta-1,6-glucan linkage; role in systemic, not vaginal virulence (neutral, not low pH); high pH or filamentation induced; Bcr1-repressed in RPMI a/a biofilm	-1.00424	0.26015	0.52158
484	orf19.3829_RC	orf19.3829	C4_04530C	PHR1	Cell surface glycosidase; may act on cell-wall beta-1,3-glucan prior to beta-1,6-glucan linkage; role in systemic, not vaginal virulence (neutral, not low pH); high pH or filamentation induced; Bcr1-repressed in RPMI a/a biofilm	-1.03466	0.12564	0.75173
485	orf19.384	orf19.384	C1_08390C	orf19.384	Ortholog(s) have Golgi apparatus, cytosol, nucleus localization	1.00411	0.27053	0.90407
486	orf19.384_RC	orf19.384	C1_08390C	orf19.384	Ortholog(s) have Golgi apparatus, cytosol, nucleus localization	1.02604	0.32964	0.37386
487	orf19.3841	orf19.3841	C4_04450C	orf19.3841	Putative protein serine/threonine kinase; predicted role in vesicle formation in autophagy and the cytoplasm-to-vacuole targeting (Cvt) pathway; Spider biofilm induced	-1.0134	0.14049	0.69884
488	orf19.3841_RC	orf19.3841	C4_04450C	orf19.3841	Putative protein serine/threonine kinase; predicted role in vesicle formation in autophagy and the cytoplasm-to-vacuole targeting (Cvt) pathway; Spider biofilm induced	-1.04189	0.01607	0.24546
489	orf19.3854	orf19.3854	CR_06040W	orf19.3854	Ortholog of S. cerevisiae Sat4; amphotericin B induced; clade-associated gene expression; Spider biofilm induced	-1.77441	-2.67246	0.04863
490	orf19.3854_RC	orf19.3854	CR_06040W	orf19.3854	Ortholog of S. cerevisiae Sat4; amphotericin B induced; clade-associated gene expression; Spider biofilm induced	-1.50357	-1.60404	0.0972
491	orf19.3856	orf19.3856	CR_06050W	CDC28	Cyclin-dependent protein kinase; interacts with regulatory subunit Cyb1; determination of cell morphology during the cell cycle; phosphorylated mostly by Swe1 and phosphorylation is regulated by Hsl1; 5'-UTR intron; Spider biofilm repressed	1.16753	0.89517	0.34294
492	orf19.3856_RC	orf19.3856	CR_06050W	CDC28	Cyclin-dependent protein kinase; interacts with regulatory subunit Cyb1; determination of cell morphology during the cell cycle; phosphorylated mostly by Swe1 and phosphorylation is regulated by Hsl1; 5'-UTR intron; Spider biofilm repressed	1.14148	0.79392	0.58455
493	orf19.3865	orf19.3865	CR_06110C	RFX1	Transcription factor; involved in DNA damage responses, morphogenesis, and virulence; Spider biofilm induced	1.02067	0.13407	0.27784
494	orf19.3865_RC	orf19.3865	CR_06110C	RFX1	Transcription factor; involved in DNA damage responses, morphogenesis, and virulence; Spider biofilm induced	1.13538	1.00574	0.08785
495	orf19.3895	orf19.3895	C5_04130C	CHT2	GPI-linked chitinase; required for normal filamentous growth; repressed in core caspofungin response; fluconazole, Cyr1, Efg1, pH-regulated; mRNA binds She3 and is localized to yeast-form buds and hyphal tips; Spider biofilm repressed	1.05952	0.54991	0.27363
496	orf19.3895_RC	orf19.3895	C5_04130C	CHT2	GPI-linked chitinase; required for normal filamentous growth; repressed in core caspofungin response; fluconazole, Cyr1, Efg1, pH-regulated; mRNA binds She3 and is localized to yeast-form buds and hyphal tips; Spider biofilm repressed	1.16041	0.98969	0.18739
497	orf19.390	orf19.390	C1_08450C	CDC42	Rho-type GTPase; required for budding and maintenance of hyphal growth; GGTase I geranylgeranylated; misexpression blocks hyphal growth, causes avirulence in mouse IV infection; shows actin-dependent localization to hyphal tip	1.10442	0.86322	0.77827
498	orf19.390_RC	orf19.390	C1_08450C	CDC42	Rho-type GTPase; required for budding and maintenance of hyphal growth; GGTase I geranylgeranylated; misexpression blocks hyphal growth, causes avirulence in mouse IV infection; shows actin-dependent localization to hyphal tip	1.19363	1.33265	0.48083
499	orf19.3912	orf19.3912	C5_04280C	GLN3	GATA transcription factor, involved in regulation of nitrogen starvation-induced filamentous growth; regulates transcription of Mep2 ammonium permease; regulated by Gcn2 and Gcn4; mRNA binds She3; Spider biofilm induced	-1.01849	0.06018	0.78061
500	orf19.3912_RC	orf19.3912	C5_04280C	GLN3	GATA transcription factor, involved in regulation of nitrogen starvation-induced filamentous growth; regulates transcription of Mep2 ammonium permease; regulated by Gcn2 and Gcn4; mRNA binds She3; Spider biofilm induced	-1.00259	0.1606	0.45612
501	orf19.3923	orf19.3923	C5_04370C	PGA37	Putative GPI-anchored protein; Hap43-repressed; Spider biofilm induced	1.10374	0.64306	0.12993
502	orf19.3923_2	orf19.3923_2	C5_04370C	PGA37	Putative GPI-anchored protein; Hap43-repressed; Spider biofilm induced	1.07197	0.51201	0.14524
503	orf19.3923_2_RC	orf19.3923_2	C5_04370C	PGA37	Putative GPI-anchored protein; Hap43-repressed; Spider biofilm induced	1.04974	0.41801	0.29553
504	orf19.3923_RC	orf19.3923	C5_04370C	PGA37	Putative GPI-anchored protein; Hap43-repressed; Spider biofilm induced	1.12569	0.73141	0.18432
505	orf19.3947	orf19.3947	C5_04630W	orf19.3947	Ortholog(s) have rDNA binding activity	1.00233	0.24848	0.46156
506	orf19.3947_RC	orf19.3947	C5_04630W	orf19.3947	Ortholog(s) have rDNA binding activity	1.03103	0.33733	0.61755
507	orf19.3957	orf19.3957	C5_04720C	orf19.3957	Ortholog(s) have GTP cyclohydrolase I activity, role in folic acid-containing compound biosynthetic process and cytosol, nucleus localization	1.22778	1.12093	0.21496
508	orf19.3957_RC	orf19.3957	C5_04720C	orf19.3957	Ortholog(s) have GTP cyclohydrolase I activity, role in folic acid-containing compound biosynthetic process and cytosol, nucleus localization	1.29347	1.35479	0.29888
509	orf19.3969	orf19.3969	C5_04830W	SFL2	Transcription factor involved in regulation of morphogenesis; required for filamentous growth, for virulence in RHE model but not in mice; induced upon RHE infection but C. dubliniensis ortholog is not; Spider biofilm induced	-2.28917	-3.50195	0.02253
510	orf19.3969_RC	orf19.3969	C5_04830W	SFL2	Transcription factor involved in regulation of morphogenesis; required for filamentous growth, for virulence in RHE model but not in mice; induced upon RHE infection but C. dubliniensis ortholog is not; Spider biofilm induced	-2.13962	-3.2834	0.0294
511	orf19.3978	orf19.3978	C5_04910W	orf19.3978	Protein required for maturation of 18S rRNA; rat catheter biofilm repressed	-1.07139	-0.03158	0.58325
512	orf19.3978_RC	orf19.3978	C5_04910W	orf19.3978	Protein required for maturation of 18S rRNA; rat catheter biofilm repressed	-1.01649	0.18251	0.36922
513	orf19.3986	orf19.3986	C5_04970C	PPR1	Putative transcription factor with zinc cluster DNA-binding motif; has similarity to S. cerevisiae Ppr1p, which is a transcription factor involved in the regulation of uracil biosynthesis genes	1.0221	0.29827	0.33162
514	orf19.3986_RC	orf19.3986	C5_04970C	PPR1	Putative transcription factor with zinc cluster DNA-binding motif; has similarity to S. cerevisiae Ppr1p, which is a transcription factor involved in the regulation of uracil biosynthesis genes	1.06507	0.54247	0.0011
515	orf19.399	orf19.399	C1_08540C	orf19.399	Putative serine/threonine protein kinase; possibly an essential gene, disruptants not obtained by UAU1 method	1.03136	0.33875	0.96141
516	orf19.399_RC	orf19.399	C1_08540C	orf19.399	Putative serine/threonine protein kinase; possibly an essential gene, disruptants not obtained by UAU1 method	1.08716	0.57517	0.36079
517	orf19.4000	orf19.4000	C5_05080W	GRF10	Putative homeodomain transcription factor; null mutant is an adenine auxotroph; Spider biofilm induced; promoter bound by Bcr1, Tec1, Efg1, Ndt80 and Brg1	1.06662	0.5444	0.92055
518	orf19.4000_RC	orf19.4000	C5_05080W	GRF10	Putative homeodomain transcription factor; null mutant is an adenine auxotroph; Spider biofilm induced; promoter bound by Bcr1, Tec1, Efg1, Ndt80 and Brg1	-1.02602	0.19492	0.4391
519	orf19.4002	orf19.4002	C5_05100C	DUN1	Protein similar to S. cerevisiae Dun1p, which is a serine-threonine protein kinase involved in DNA damage cell-cycle checkpoint; induced under Cdc5p depletion	-1.03776	0.03388	0.48646
520	orf19.4002_RC	orf19.4002	C5_05100C	DUN1	Protein similar to S. cerevisiae Dun1p, which is a serine-threonine protein kinase involved in DNA damage cell-cycle checkpoint; induced under Cdc5p depletion	-1.17902	-0.50135	0.19978
521	orf19.4009	orf19.4009	C5_05160C	CNB1	Regulatory subunit of calcineurin B (Ca[2+]-calmodulin-regulated S/T protein phosphatase); required for wild-type resistance to fluconazole or to SDS; micafungin is fungicidal to null mutant	1.03977	0.38343	0.07676
522	orf19.4009_RC	orf19.4009	C5_05160C	CNB1	Regulatory subunit of calcineurin B (Ca[2+]-calmodulin-regulated S/T protein phosphatase); required for wild-type resistance to fluconazole or to SDS; micafungin is fungicidal to null mutant	1.01478	0.26604	0.01144
523	orf19.4014	orf19.4014	C5_05210W	orf19.4014	Planktonic growth-induced gene	1.06795	0.58548	0.34838
524	orf19.4014_RC	orf19.4014	C5_05210W	orf19.4014	Planktonic growth-induced gene	1.09888	0.75832	0.06133
525	orf19.4015	orf19.4015	C5_05220W	CAG1	heterotrimeric G protein alpha subunit; positive role in mating pheromone response; opaque-enriched transcript; transcript repressed by MTLa1-MTLalpha2; regulated by hemoglobin-responsive Hbr1 via MTL genes; rat catheter biofilm repressed	1.09834	0.62108	0.52885
526	orf19.4015_RC	orf19.4015	C5_05220W	CAG1	heterotrimeric G protein alpha subunit; positive role in mating pheromone response; opaque-enriched transcript; transcript repressed by MTLa1-MTLalpha2; regulated by hemoglobin-responsive Hbr1 via MTL genes; rat catheter biofilm repressed	1.02903	0.32861	0.61116
527	orf19.403	orf19.403	C1_08570C	PCL2	Cyclin homolog; reduced expression observed upon depletion of Cln3; farnesol regulated; periodic mRNA expression, peak at cell-cycle G1/S phase; Hap43-induced; rat catheter biofilm repressed	1.02611	0.34544	0.43151
528	orf19.403_RC	orf19.403	C1_08570C	PCL2	Cyclin homolog; reduced expression observed upon depletion of Cln3; farnesol regulated; periodic mRNA expression, peak at cell-cycle G1/S phase; Hap43-induced; rat catheter biofilm repressed	1.03549	0.31059	0.33134
529	orf19.4035	orf19.4035	C5_05390C	PGA4	GPI-anchored cell surface protein; beta-1,3-glucanosyltransferase with similarity to the A. fumigatus GEL family; transcript induced in RHE model of oral candidiasis; fluconazol-induced	-1.06734	0.01882	0.70172
530	orf19.4035_RC	orf19.4035	C5_05390C	PGA4	GPI-anchored cell surface protein; beta-1,3-glucanosyltransferase with similarity to the A. fumigatus GEL family; transcript induced in RHE model of oral candidiasis; fluconazol-induced	-1.07062	-0.01142	0.71256
531	orf19.4056	orf19.4056	C1_05140W	BRG1	Transcription factor; recruits Hda1 to hypha-specific promoters; Tn mutation affects filamentation; Hap43-repressed; Spider and flow model biofilm induced; required for Spider biofilm formation; Bcr1-repressed in RPMI a/a biofilms	-1.70113	-2.18551	0.04307
532	orf19.4056_RC	orf19.4056	C1_05140W	BRG1	Transcription factor; recruits Hda1 to hypha-specific promoters; Tn mutation affects filamentation; Hap43-repressed; Spider and flow model biofilm induced; required for Spider biofilm formation; Bcr1-repressed in RPMI a/a biofilms	-1.83082	-2.48785	0.04748
533	orf19.4062	orf19.4062	C1_05090W	TRY2	Transcription factor; regulator of yeast form adherence; required for yeast cell adherence to silicone substrate; Spider biofilm induced	1.02938	0.22925	0.65317
534	orf19.4062_RC	orf19.4062	C1_05090W	TRY2	Transcription factor; regulator of yeast form adherence; required for yeast cell adherence to silicone substrate; Spider biofilm induced	1.20468	1.4593	0.0551
535	orf19.4084	orf19.4084	C2_09230C	KIS1	Snf1p complex scaffold protein; similar to S. cerevisiae Gal83p and Sip2p with regions of similarity to Sip1p (ASC and KIS domain); interacts with Snf4p; mutants are hypersensitive to caspofungin and hydrogen peroxide; Hap43p-repressed gene	-1.05067	-0.12757	0.1029
536	orf19.4084_RC	orf19.4084	C2_09230C	KIS1	Snf1p complex scaffold protein; similar to S. cerevisiae Gal83p and Sip2p with regions of similarity to Sip1p (ASC and KIS domain); interacts with Snf4p; mutants are hypersensitive to caspofungin and hydrogen peroxide; Hap43p-repressed gene	1.01317	0.32053	0.89686
537	orf19.4086	orf19.4086	C2_09250W	orf19.4086	Ortholog(s) have cytoplasm localization	1.00986	0.34227	0.85272
538	orf19.4086_RC	orf19.4086	C2_09250W	orf19.4086	Ortholog(s) have cytoplasm localization	1.04419	0.5363	0.28603
539	orf19.410.3	orf19.410.3	C1_05560W	RIB4	Lumazine synthase (6,7-dimethyl-8-ribityllumazine synthase, DMRL synthase); catalyzes the penultimate step in the synthesis of riboflavin; Hap43-induced; rat catheter and Spider biofilm repressed	1.0656	0.63953	0.45563
540	orf19.410.3_RC	orf19.410.3	C1_05560W	RIB4	Lumazine synthase (6,7-dimethyl-8-ribityllumazine synthase, DMRL synthase); catalyzes the penultimate step in the synthesis of riboflavin; Hap43-induced; rat catheter and Spider biofilm repressed	1.12922	0.90782	0.02746
541	orf19.4105	orf19.4105	C2_06130W	orf19.4105	Ortholog(s) have role in DNA repair, DNA replication checkpoint, establishment of mitotic sister chromatid cohesion, maintenance of DNA repeat elements, meiotic chromosome segregation, replication fork arrest, replication fork protection	1.02046	0.33452	0.53279
542	orf19.4105_RC	orf19.4105	C2_06130W	orf19.4105	Ortholog(s) have role in DNA repair, DNA replication checkpoint, establishment of mitotic sister chromatid cohesion, maintenance of DNA repeat elements, meiotic chromosome segregation, replication fork arrest, replication fork protection	-1.04988	0.05582	0.27976
543	orf19.4125	orf19.4125	C2_04860W	PZF1	C2H2 transcription factor; Hap43-induced; rat catheter and Spider biofilm induced	-1.07708	-0.5345
544	orf19.4125_RC	orf19.4125	C2_04860W	PZF1	C2H2 transcription factor; Hap43-induced; rat catheter and Spider biofilm induced	1.03682	0.3107	0.81551
545	orf19.4127	orf19.4127	C2_04850C	orf19.4127	Ortholog(s) have actin filament binding activity, role in actin cortical patch localization, actin filament bundle assembly, endocytosis and actin cortical patch localization	-1.03858	-0.25585	0.37153
546	orf19.4127_RC	orf19.4127	C2_04850C	orf19.4127	Ortholog(s) have actin filament binding activity, role in actin cortical patch localization, actin filament bundle assembly, endocytosis and actin cortical patch localization	1.00796	0.09456	0.95279
547	orf19.4145	orf19.4145	C5_01500C	ZCF20	Zn(II)2Cys6 transcription factor orthologous to S. cerevisiae Hap1; regulated by Sef1, Sfu1; Hap43-induced; Spider biofilm induced	1.0941	0.67551	0.08938
548	orf19.4145_RC	orf19.4145	C5_01500C	ZCF20	Zn(II)2Cys6 transcription factor orthologous to S. cerevisiae Hap1; regulated by Sef1, Sfu1; Hap43-induced; Spider biofilm induced	1.06419	0.51935	0.22826
549	orf19.4151	orf19.4151	C5_01570C	SPO1	Protein similar to phospholipase B; fungal-specific (no human or murine homolog)	1.08817	0.7596	0.11345
550	orf19.4151_RC	orf19.4151	C5_01570C	SPO1	Protein similar to phospholipase B; fungal-specific (no human or murine homolog)	1.13072	0.98315	0.03554
551	orf19.4152	orf19.4152	C5_01580C	CEF3	Translation elongation factor 3; antigenic in humans; predicted C-term nucleotide-binding active site; protein on surface of yeast, not hyphae; polystyrene adherence induced; higher protein amount in stationary phase; possibly essential	-1.02768	0.10105	0.90676
552	orf19.4152_RC	orf19.4152	C5_01580C	CEF3	Translation elongation factor 3; antigenic in humans; predicted C-term nucleotide-binding active site; protein on surface of yeast, not hyphae; polystyrene adherence induced; higher protein amount in stationary phase; possibly essential	-1.06686	-0.09145	0.89392
553	orf19.4161	orf19.4161	C4_00800W	orf19.4161	Ortholog(s) have role in DNA repair and Smc5-Smc6 complex, nucleus localization	-1.08467	-0.68671	0.1547
554	orf19.4161_RC	orf19.4161	C4_00800W	orf19.4161	Ortholog(s) have role in DNA repair and Smc5-Smc6 complex, nucleus localization	1.0892	0.6879	0.5252
555	orf19.4162	orf19.4162	C4_00790C	MLH1	Putative mismatch repair protein; cell-cycle regulated periodic mRNA expression	1.06634	0.48842	0.027
556	orf19.4162_RC	orf19.4162	C4_00790C	MLH1	Putative mismatch repair protein; cell-cycle regulated periodic mRNA expression	1.04502	0.39779	0.98208
557	orf19.4166	orf19.4166	C4_00760W	ZCF21	Predicted Zn(II)2Cys6 transcription factor; mutants display increased colonization of mouse kidneys; Spider biofilm induced	1.12643	0.86944	0.80184
558	orf19.4166_RC	orf19.4166	C4_00760W	ZCF21	Predicted Zn(II)2Cys6 transcription factor; mutants display increased colonization of mouse kidneys; Spider biofilm induced	1.13493	0.92647	0.60444
559	orf19.4185	orf19.4185	C4_00580W	orf19.4185	Ortholog(s) have phosphoprotein phosphatase activity, thiosulfate sulfurtransferase activity, role in DNA-dependent DNA replication, protein dephosphorylation, regulation of DNA-dependent DNA replication and cytosol, nucleus localization	-1.0182	0.11929	0.31913
560	orf19.4185_RC	orf19.4185	C4_00580W	orf19.4185	Ortholog(s) have phosphoprotein phosphatase activity, thiosulfate sulfurtransferase activity, role in DNA-dependent DNA replication, protein dephosphorylation, regulation of DNA-dependent DNA replication and cytosol, nucleus localization	-1.12549	-0.33023	0.14201
561	orf19.4192	orf19.4192	C6_00670W	CDC14	Protein involved in exit from mitosis and morphogenesis; ortholog of S. cerevisiae Cdc14p, which is a dual-specificity phosphatase and cell-cycle regulator; suppresses S. cerevisiae cdc15-lyt1, dbf2-2, and (partially) tem1 mutant phenotypes	-1.03296	-0.28991	0.79672
562	orf19.4192_RC	orf19.4192	C6_00670W	CDC14	Protein involved in exit from mitosis and morphogenesis; ortholog of S. cerevisiae Cdc14p, which is a dual-specificity phosphatase and cell-cycle regulator; suppresses S. cerevisiae cdc15-lyt1, dbf2-2, and (partially) tem1 mutant phenotypes	-1.09037	-0.64962	0.7705
563	orf19.4206	orf19.4206	C6_00540W	orf19.4206	Ortholog(s) have crossover junction endodeoxyribonuclease activity	-1.15003	-0.45282	0.81478
564	orf19.4206_RC	orf19.4206	C6_00540W	orf19.4206	Ortholog(s) have crossover junction endodeoxyribonuclease activity	-1.17112	-0.61532	0.74737
565	orf19.4208	orf19.4208	C6_00510C	RAD52	Required for homologous DNA recombination, repair of UV- or MMS-damaged DNA, telomere length, UV-induced LOH; constitutive expression, MMS-induced; weakly complements S. cerevisiae rad52 mutant; slow growth, increased white-to-opaque switch	1.03252	0.39932	0.10892
566	orf19.4208_RC	orf19.4208	C6_00510C	RAD52	Required for homologous DNA recombination, repair of UV- or MMS-damaged DNA, telomere length, UV-induced LOH; constitutive expression, MMS-induced; weakly complements S. cerevisiae rad52 mutant; slow growth, increased white-to-opaque switch	1.07012	0.59954	0.43157
567	orf19.4222	orf19.4222	C5_02160W	SST2	Predicted regulator of G-protein signaling in mating pathway; null mutation causes alpha-factor hypersensitivity and mating defect (in opaque MTLa/MTLa background); transcript induced by alpha factor	1.1201	0.80753	0.08258
568	orf19.4222_RC	orf19.4222	C5_02160W	SST2	Predicted regulator of G-protein signaling in mating pathway; null mutation causes alpha-factor hypersensitivity and mating defect (in opaque MTLa/MTLa background); transcript induced by alpha factor	1.15188	0.95561	0.06182
569	orf19.4225	orf19.4225	C5_02180C	LEU3	Zn(II)2Cys6 transcription factor; predicted regulator branched-c ofhain amino acid biosynthesis genes; alkaline induced; induced by Mnl1 under weak acid stress; required for yeast cell adherence to silicone substrate; Spider biofilm induced	-1.12651	-0.33596	0.98466
570	orf19.4225_RC	orf19.4225	C5_02180C	LEU3	Zn(II)2Cys6 transcription factor; predicted regulator branched-c ofhain amino acid biosynthesis genes; alkaline induced; induced by Mnl1 under weak acid stress; required for yeast cell adherence to silicone substrate; Spider biofilm induced	-1.16756	-0.45899	0.9856
571	orf19.4242	orf19.4242	C5_02340C	CST20	Protein kinase of Ste20p/p65PAK family, required for wild-type mating efficiency and virulence in a mouse model; Cst20p-Hst7p-Cek1p-Cph1p MAPK pathway regulates some hyphal growth; involved in Cdc42p growth regulation	-1.46639	-1.64345	0.07737
572	orf19.4242_RC	orf19.4242	C5_02340C	CST20	Protein kinase of Ste20p/p65PAK family, required for wild-type mating efficiency and virulence in a mouse model; Cst20p-Hst7p-Cek1p-Cph1p MAPK pathway regulates some hyphal growth; involved in Cdc42p growth regulation	-1.66851	-2.06301	0.01771
573	orf19.4251	orf19.4251	C5_02430W	ZCF22	Predicted Zn(II)2Cys6 transcription factor	1.08035	0.68265	0.45036
574	orf19.4251_RC	orf19.4251	C5_02430W	ZCF22	Predicted Zn(II)2Cys6 transcription factor	1.0046	0.00281	0.82131
575	orf19.4252	orf19.4252	C5_02440C	orf19.4252	Ortholog(s) have protein serine/threonine kinase activity	-1.0105	0.09881	0.44611
576	orf19.4252_RC	orf19.4252	C5_02440C	orf19.4252	Ortholog(s) have protein serine/threonine kinase activity	1.04598	0.31617	0.42338
577	orf19.4255	orf19.4255	C5_02460C	ECM331	GPI-anchored protein; mainly at plasma membrane, also at cell wall; Hap43, caspofungin-induced; Plc1-regulated; Hog1, Rim101-repressed; colony morphology-related regulated by Ssn6; induced by ketoconazole and hypoxia	-1.09874	-0.11502	0.8347
578	orf19.4255_RC	orf19.4255	C5_02460C	ECM331	GPI-anchored protein; mainly at plasma membrane, also at cell wall; Hap43, caspofungin-induced; Plc1-regulated; Hog1, Rim101-repressed; colony morphology-related regulated by Ssn6; induced by ketoconazole and hypoxia	-1.08	-0.05359	0.8979
579	orf19.428	orf19.428	C1_05370C	orf19.428	Putative serine/threonine kinase; induced during planktonic growth; rat catheter biofilm repressed	1.0429	0.35546	0.87174
580	orf19.428_RC	orf19.428	C1_05370C	orf19.428	Putative serine/threonine kinase; induced during planktonic growth; rat catheter biofilm repressed	1.01673	0.16088	0.63508
581	orf19.4295	orf19.4295	C5_02750C	orf19.4295	Ortholog(s) have DNA binding, nucleosome binding, transcription corepressor activity	1.07409	0.52091	0.30972
582	orf19.4295_RC	orf19.4295	C5_02750C	orf19.4295	Ortholog(s) have DNA binding, nucleosome binding, transcription corepressor activity	1.14928	0.94445	0.02476
583	orf19.4297	orf19.4297	C5_02760W	CKB2	Regulatory subunit of protein kinase CK2 (casein kinase II), beta' subunit; null mutants are hypersensitive to caspofungin	-1.02953	-0.18888	0.81534
584	orf19.4297_RC	orf19.4297	C5_02760W	CKB2	Regulatory subunit of protein kinase CK2 (casein kinase II), beta' subunit; null mutants are hypersensitive to caspofungin	1.05081	0.41325	0.35384
585	orf19.4308	orf19.4308	C5_02840C	HSL1	Probable protein kinase involved in determination of morphology during the cell cycle of both yeast-form and hyphal cells via regulation of Swe1p and Cdc28p; required for full virulence and kidney colonization in mouse systemic infection	-2.10962	-3.16394	0.01679
586	orf19.4308_RC	orf19.4308	C5_02840C	HSL1	Probable protein kinase involved in determination of morphology during the cell cycle of both yeast-form and hyphal cells via regulation of Swe1p and Cdc28p; required for full virulence and kidney colonization in mouse systemic infection	-2.15625	-3.24739	0.00738
587	orf19.4318	orf19.4318	C5_02940C	MIG1	C2H2 transcription factor; repressor; regulates genes for carbon source utilization; Tup1-dependent and independent functions; hyphal, Hap43 and caspofungin repressed; Spider and flow model biofilm induced	-1.03587	0.04205	0.24921
588	orf19.4318_RC	orf19.4318	C5_02940C	MIG1	C2H2 transcription factor; repressor; regulates genes for carbon source utilization; Tup1-dependent and independent functions; hyphal, Hap43 and caspofungin repressed; Spider and flow model biofilm induced	-1.02864	0.11175	0.20852
589	orf19.4334	orf19.4334	C5_03050C	PGA58	Putative GPI-anchored protein; transcription is positively regulated by Tbf1p	-1.20139	-0.62304	0.04458
590	orf19.4334_RC	orf19.4334	C5_03050C	PGA58	Putative GPI-anchored protein; transcription is positively regulated by Tbf1p	-1.17422	-0.52043	0.02006
591	orf19.4347	orf19.4347	C5_03150W	orf19.4347	Putative serine/threonine protein kinase; Hog1p-induced	1.03911	0.37232	0.32267
592	orf19.4347_RC	orf19.4347	C5_03150W	orf19.4347	Putative serine/threonine protein kinase; Hog1p-induced	1.05331	0.4935	0.26953
593	orf19.4361	orf19.4361	CR_03630W	IFF3	Putative GPI-anchored protein	1.0203	0.38788	0.84018
594	orf19.4361_RC	orf19.4361	CR_03630W	IFF3	Putative GPI-anchored protein	1.018	0.38843	0.80544
595	orf19.4367	orf19.4367	CR_03680C	SMC1	Protein similar to chromosomal ATPases; RNA abundance regulated by tyrosol and cell density; cell-cycle regulated periodic mRNA expression	1.06969	0.50247	0.92964
596	orf19.4367_RC	orf19.4367	CR_03680C	SMC1	Protein similar to chromosomal ATPases; RNA abundance regulated by tyrosol and cell density; cell-cycle regulated periodic mRNA expression	-1.00524	0.20692	0.58647
597	orf19.4377	orf19.4377	CR_03790C	KRE1	Cell wall glycoprotein; beta glucan synthesis; increases glucan content in S. cerevisiae kre1, complements killer toxin sensitivity; caspofungin induced; Spider/rat catheter/flow model biofilm induced; Bcr1-repressed in RPMI a/a biofilms	1.04527	0.45683	0.41882
598	orf19.4377_RC	orf19.4377	CR_03790C	KRE1	Cell wall glycoprotein; beta glucan synthesis; increases glucan content in S. cerevisiae kre1, complements killer toxin sensitivity; caspofungin induced; Spider/rat catheter/flow model biofilm induced; Bcr1-repressed in RPMI a/a biofilms	1.04278	0.51299	0.20042
599	orf19.4401	orf19.4401	CR_03570C	YVH1	Putative dual specificity phosphatase (phosphoserine/threonine and phosphotyrosine phosphatase); required for wild-type growth rate and for wild-type virulence in mouse model of systemic infection; Hap43p-induced gene	-1.01286	0.07952	0.99878
600	orf19.4401_RC	orf19.4401	CR_03570C	YVH1	Putative dual specificity phosphatase (phosphoserine/threonine and phosphotyrosine phosphatase); required for wild-type growth rate and for wild-type virulence in mouse model of systemic infection; Hap43p-induced gene	1.05238	0.5095	0.11089
601	orf19.4427	orf19.4427	C1_07410C	SKP1	Putative subunit D of kinetochore protein complex CBF3; regulated by Gcn4p; repressed in response to amino acid starvation (3-aminotriazole treatment)	-1.02375	0.0791	0.78699
602	orf19.4427_RC	orf19.4427	C1_07410C	SKP1	Putative subunit D of kinetochore protein complex CBF3; regulated by Gcn4p; repressed in response to amino acid starvation (3-aminotriazole treatment)	1.06306	0.50201	0.23925
603	orf19.4432	orf19.4432	C1_07380C	KSP1	Putative serine/threonine protein kinase; mRNA binds She3 and is localized to hyphal tips; mutation confers hypersensitivity to amphotericin B	-1.51314	-1.66048	0.02125
604	orf19.4432_RC	orf19.4432	C1_07380C	KSP1	Putative serine/threonine protein kinase; mRNA binds She3 and is localized to hyphal tips; mutation confers hypersensitivity to amphotericin B	-1.66075	-2.01226	0.00725
605	orf19.4433	orf19.4433	C1_07370C	CPH1	Transcription factor; for mating, filamentation on solid media, pheromone-stimulated biofilms; in pathway with Ess1, Czf1; required with Efg1 for host cytokine response; regulates galactose metabolism genes; rat cathether biofilm repressed	-2.05322	-3.53601	0.00533
606	orf19.4433_RC	orf19.4433	C1_07370C	CPH1	Transcription factor; for mating, filamentation on solid media, pheromone-stimulated biofilms; in pathway with Ess1, Czf1; required with Efg1 for host cytokine response; regulates galactose metabolism genes; rat cathether biofilm repressed	-2.13758	-3.4491	0.01704
607	orf19.4438	orf19.4438	C1_07330W	RME1	Zinc finger protein; controls meiosis in S. cerevisae; white-specific transcript; upregulation correlates with clinical development of fluconazole resistance; Upc2-regulated in hypoxia; flow model biofilm induced; Spider biofilm repressed	-2.06178	-3.78332	0.00171
608	orf19.4438_RC	orf19.4438	C1_07330W	RME1	Zinc finger protein; controls meiosis in S. cerevisae; white-specific transcript; upregulation correlates with clinical development of fluconazole resistance; Upc2-regulated in hypoxia; flow model biofilm induced; Spider biofilm repressed	-1.72574	-2.98188	0.0011
609	orf19.4450	orf19.4450	C1_07170C	ZCF23	Predicted Zn(II)2Cys6 transcription factor; ortholog of S. cerevisiae Gsm1; flow model biofilm induced	-1.02595	0.01475	0.34226
610	orf19.4450_RC	orf19.4450	C1_07170C	ZCF23	Predicted Zn(II)2Cys6 transcription factor; ortholog of S. cerevisiae Gsm1; flow model biofilm induced	-1.025	0.04178	0.78132
611	orf19.4518	orf19.4518	C2_04360W	orf19.4518	Protein kinase of unknown function; mutants are viable	-1.04086	0.09815	0.76691
612	orf19.4518_RC	orf19.4518	C2_04360W	orf19.4518	Protein kinase of unknown function; mutants are viable	-1.08175	-0.1524	0.97545
613	orf19.4534	orf19.4534	C1_01890C	orf19.4534	Putative UBX-domain (ubiquitin-regulatory domain) protein; macrophage-downregulated gene	1.1875	1.3493	0.08654
614	orf19.4534_RC	orf19.4534	C1_01890C	orf19.4534	Putative UBX-domain (ubiquitin-regulatory domain) protein; macrophage-downregulated gene	1.03125	0.26947	0.90502
615	orf19.4537	orf19.4537	C1_01860W	orf19.4537	Ortholog(s) have RNA polymerase II core binding, RNA polymerase II regulatory region DNA binding, core RNA polymerase II recruiting transcription factor activity	1.11528	0.68974	0.47261
616	orf19.4537_RC	orf19.4537	C1_01860W	orf19.4537	Ortholog(s) have RNA polymerase II core binding, RNA polymerase II regulatory region DNA binding, core RNA polymerase II recruiting transcription factor activity	1.05061	0.47895	0.82463
617	orf19.454	orf19.454	CR_05990C	SFL1	Transcription factor involved in negative regulation of morphogenesis, flocculation and virulence; induced in core caspofungin response; Spider biofilm induced	-2.21905	-3.40747	0.03744
618	orf19.454_RC	orf19.454	CR_05990C	SFL1	Transcription factor involved in negative regulation of morphogenesis, flocculation and virulence; induced in core caspofungin response; Spider biofilm induced	-2.03634	-3.01919	0.04365
619	orf19.4549	orf19.4549	C1_01760W	FGR38	Protein lacking an ortholog in S. cerevisiae; member of a family of related proteins; transposon mutation affects filamentous growth; macrophage-induced gene; Hap43p-repressed gene	1.12594	0.73241	0.24169
620	orf19.4549_RC	orf19.4549	C1_01760W	FGR38	Protein lacking an ortholog in S. cerevisiae; member of a family of related proteins; transposon mutation affects filamentous growth; macrophage-induced gene; Hap43p-repressed gene	1.04452	0.39565	0.32124
621	orf19.4560	orf19.4560	C4_02270C	BFR1	Protein involved in the maintenance of normal ploidy; S. cerevisiae ortholog cofers Brefeldin A resistance; stationary phase enriched protein; Spider biofilm repressed	1.06592	0.48664	0.31827
622	orf19.4560_RC	orf19.4560	C4_02270C	BFR1	Protein involved in the maintenance of normal ploidy; S. cerevisiae ortholog cofers Brefeldin A resistance; stationary phase enriched protein; Spider biofilm repressed	1.12188	0.79577	0.87925
623	orf19.4568	orf19.4568	C4_02220C	ZCF25	Putative Zn(II)2Cys6 transcription factor	1.13613	0.77283	0.02413
624	orf19.4568_RC	orf19.4568	C4_02220C	ZCF25	Putative Zn(II)2Cys6 transcription factor	-1.07962	-0.14355	0.32731
625	orf19.4593	orf19.4593	C4_02000C	RGA2	Putative GTPase-activating protein (GAP) for Rho-type GTPase Cdc42; involved in cell signaling pathways controlling cell polarity; induced by low-level peroxide stress; flow model biofilm induced	-1.1041	-0.20846	0.30725
626	orf19.4593_RC	orf19.4593	C4_02000C	RGA2	Putative GTPase-activating protein (GAP) for Rho-type GTPase Cdc42; involved in cell signaling pathways controlling cell polarity; induced by low-level peroxide stress; flow model biofilm induced	-1.15328	-0.43968	0.54974
627	orf19.4623.3	orf19.4623.3	C4_01700C	NHP6A	Putative non-histone chromatin component; RNA abundance regulated by tyrosol,cell density; Hap43-induced; amphotericin B, caspofungin repressed; 5'-UTR intron; rat catheter and Spider biofilm repressed	1.07032	0.58741	0.13784
628	orf19.4623.3_RC	orf19.4623.3	C4_01700C	NHP6A	Putative non-histone chromatin component; RNA abundance regulated by tyrosol,cell density; Hap43-induced; amphotericin B, caspofungin repressed; 5'-UTR intron; rat catheter and Spider biofilm repressed	1.04012	0.26925	0.67174
629	orf19.4645	orf19.4645	C4_01410W	BEM1	Protein required for wild-type budding, hyphal growth, and virulence in a mouse systemic infection; suppresses pseudohyphal and filamentous growth defects of various S. cerevisiae mutants and heat sensitivity of S. cerevisiae cdc24-4 mutant	-2.37222	-3.67339	0.02105
630	orf19.4645_RC	orf19.4645	C4_01410W	BEM1	Protein required for wild-type budding, hyphal growth, and virulence in a mouse systemic infection; suppresses pseudohyphal and filamentous growth defects of various S. cerevisiae mutants and heat sensitivity of S. cerevisiae cdc24-4 mutant	-2.20855	-3.419	0.02095
631	orf19.4649	orf19.4649	C4_01380W	ZCF27	Putative Zn(II)2Cys6 transcription factor	-1.13686	-0.75891	0.21883
632	orf19.4649_RC	orf19.4649	C4_01380W	ZCF27	Putative Zn(II)2Cys6 transcription factor	-1.09623	-0.4395	0.4561
633	orf19.4651	orf19.4651	C4_01360W	PGA53	GPI-anchored cell surface protein of unknown function; greater mRNA abundance observed in a cyr1 homozygous null mutant than in wild type	-1.1602	-0.35626	0.69581
634	orf19.4651_RC	orf19.4651	C4_01360W	PGA53	GPI-anchored cell surface protein of unknown function; greater mRNA abundance observed in a cyr1 homozygous null mutant than in wild type	-1.15488	-0.36625	0.94524
635	orf19.4662	orf19.4662	C4_01260W	RLM1	Putative transcription factor; required for wild-type resistance to cell wall perturbation, caspofungin treatment; regulates caspofungin induction of PGA13	-1.02297	0.15241	0.15952
636	orf19.4662_RC	orf19.4662	C4_01260W	RLM1	Putative transcription factor; required for wild-type resistance to cell wall perturbation, caspofungin treatment; regulates caspofungin induction of PGA13	1.0502	0.57322	0.38085
637	orf19.4670	orf19.4670	C4_01190W	CAS5	Transcription factor; cell wall damage response; required for adherence, response/resistance to caspofungin; repressed in core stress response; mutants have reduced CFU in mice, hyphal defect in C. elegans infection; Spider biofilm induced	-1.42467	-2.09551	0.00434
638	orf19.4670_RC	orf19.4670	C4_01190W	CAS5	Transcription factor; cell wall damage response; required for adherence, response/resistance to caspofungin; repressed in core stress response; mutants have reduced CFU in mice, hyphal defect in C. elegans infection; Spider biofilm induced	-1.30195	-1.45938	0.00411
639	orf19.4689	orf19.4689	C4_01000C	PGA57	Putative GPI-anchored protein; Hap43p-induced gene	1.01531	0.37413	0.66043
640	orf19.4689_RC	orf19.4689	C4_01000C	PGA57	Putative GPI-anchored protein; Hap43p-induced gene	1.01966	0.3981	0.53245
641	orf19.4722	orf19.4722	C1_08640W	RTG1	Ortholog(s) have sequence-specific DNA binding RNA polymerase II transcription factor activity	-1.06293	-0.07245	0.5763
642	orf19.4722_RC	orf19.4722	C1_08640W	RTG1	Ortholog(s) have sequence-specific DNA binding RNA polymerase II transcription factor activity	-1.02003	0.10999	0.89599
643	orf19.4725	orf19.4725	C1_08670W	SWI6	Putative component of the MBF and SBF transcription complexes involved in G1/S cell-cycle progression; periodic mRNA expression, peak at cell-cycle G1/S phase	1.09991	0.73956	0.92096
644	orf19.4725_RC	orf19.4725	C1_08670W	SWI6	Putative component of the MBF and SBF transcription complexes involved in G1/S cell-cycle progression; periodic mRNA expression, peak at cell-cycle G1/S phase	1.02868	0.44229	0.7022
645	orf19.4728	orf19.4728	C1_08700W	orf19.4728	Ortholog(s) have role in histone deacetylation, negative regulation of meiosis and Set3 complex localization	-1.0134	0.24613	0.85833
646	orf19.4728_RC	orf19.4728	C1_08700W	orf19.4728	Ortholog(s) have role in histone deacetylation, negative regulation of meiosis and Set3 complex localization	-1.07463	-0.03428	0.71513
647	orf19.4752	orf19.4752	C1_08940C	MSN4	Zinc finger transcription factor; similar to S. cerevisiae Msn4, but not a significant stress response regulator in C. albicans; partly complements STRE-activation defect of S. cerevisiae msn2 msn4 double mutant; flow model biofilm induced	1.03191	0.27432	0.48716
648	orf19.4752_RC	orf19.4752	C1_08940C	MSN4	Zinc finger transcription factor; similar to S. cerevisiae Msn4, but not a significant stress response regulator in C. albicans; partly complements STRE-activation defect of S. cerevisiae msn2 msn4 double mutant; flow model biofilm induced	1.09347	0.70229	0.54035
649	orf19.4765	orf19.4765	C1_09080C	PGA6	GPI-anchored cell wall adhesin-like protein; induced by high iron; upregulated upon Als2 depletion; mRNA binds She3 and is localized to hyphal tips; Spider biofilm repressed	-1.2115	-0.65458	0.29348
650	orf19.4765_RC	orf19.4765	C1_09080C	PGA6	GPI-anchored cell wall adhesin-like protein; induced by high iron; upregulated upon Als2 depletion; mRNA binds She3 and is localized to hyphal tips; Spider biofilm repressed	-1.26596	-0.85794	0.20608
651	orf19.4766	orf19.4766	C1_09090C	ARG81	Zn(II)2Cys6 transcription factor; required for utilization of ornithine as a nitrogen source and for wild-type resistance to caffeine; required for yeast cell adherence to silicone substrate	-1.0685	-0.057	0.77944
652	orf19.4766_RC	orf19.4766	C1_09090C	ARG81	Zn(II)2Cys6 transcription factor; required for utilization of ornithine as a nitrogen source and for wild-type resistance to caffeine; required for yeast cell adherence to silicone substrate	-1.08951	-0.13121	0.82544
653	orf19.4767	orf19.4767	C1_09100W	ZCF28	Zn(II)2Cys6 transcription factor; required for yeast cell adherence to silicone substrate; Spider biofilm induced	-1.00934	0.25832	0.95027
654	orf19.4767_RC	orf19.4767	C1_09100W	ZCF28	Zn(II)2Cys6 transcription factor; required for yeast cell adherence to silicone substrate; Spider biofilm induced	1.02865	0.42611	0.80925
655	orf19.4775	orf19.4775	C1_09170W	CTA8	Essential transcription factor, mediates heat shock transcriptional induction; in the absence of heat stress, Cta8p levels are modulated by growth temperature to regulate basal expression of genes involved in protein folding	-1.03881	-0.09143	0.54153
656	orf19.4775_RC	orf19.4775	C1_09170W	CTA8	Essential transcription factor, mediates heat shock transcriptional induction; in the absence of heat stress, Cta8p levels are modulated by growth temperature to regulate basal expression of genes involved in protein folding	1.01499	0.08256	0.77787
657	orf19.4776	orf19.4776	C1_09180W	LYS143	Zn(II)2Cys6 transcription factor; ortholog of S. cerevisiae Lys14 involved in the regulation of lysine biosynthesis genes	1.04592	0.40163	0.97126
658	orf19.4776_RC	orf19.4776	C1_09180W	LYS143	Zn(II)2Cys6 transcription factor; ortholog of S. cerevisiae Lys14 involved in the regulation of lysine biosynthesis genes	1.27191	1.2794	0.12814
659	orf19.4778	orf19.4778	C1_09200W	LYS142	Zn(II)2Cys6 transcription factor; has similarity to S. cerevisiae Lys14, involved in the regulation of lysine biosynthesis genes; fungal-specific	-1.11817	-0.82108	0.5133
660	orf19.4778_RC	orf19.4778	C1_09200W	LYS142	Zn(II)2Cys6 transcription factor; has similarity to S. cerevisiae Lys14, involved in the regulation of lysine biosynthesis genes; fungal-specific	1.08311	0.64498	0.45013
661	orf19.4785	orf19.4785	C1_09260C	PTC1	Putative protein phosphatase of the Type 2C-related family (serine/threonine-specific), similar to S. cerevisiae Ptc1p; mutant shows virulence defect	1.0473	0.53242	0.65132
662	orf19.4785_RC	orf19.4785	C1_09260C	PTC1	Putative protein phosphatase of the Type 2C-related family (serine/threonine-specific), similar to S. cerevisiae Ptc1p; mutant shows virulence defect	1.01391	0.36124	0.18666
663	orf19.4796	orf19.4796	C1_09350W	orf19.4796	Putative eIF-4E-binding repressor of CAP-dependent translation; stationary phase enriched protein	-1.03601	-0.23686	0.74365
664	orf19.4796_RC	orf19.4796	C1_09350W	orf19.4796	Putative eIF-4E-binding repressor of CAP-dependent translation; stationary phase enriched protein	1.04209	0.27709	0.75581
665	orf19.4799	orf19.4799	C1_09370W	CEF1	Putative mRNA splicing factor; ortholog is essential in S. cerevisiae; Spider biofilm induced	1.05089	0.55112	0.86818
666	orf19.4799_RC	orf19.4799	C1_09370W	CEF1	Putative mRNA splicing factor; ortholog is essential in S. cerevisiae; Spider biofilm induced	1.07322	0.7006	0.07817
667	orf19.4837	orf19.4837	C1_09730W	DAM1	Essential subunit of the Dam1 (DASH) complex, which acts in chromosome segregation by coupling kinetochores to spindle microtubules	-1.05566	-0.0237	0.88688
668	orf19.4837_RC	orf19.4837	C1_09730W	DAM1	Essential subunit of the Dam1 (DASH) complex, which acts in chromosome segregation by coupling kinetochores to spindle microtubules	-1.08906	-0.19611	0.80763
669	orf19.4853	orf19.4853	C1_09870W	HCM1	Protein with forkhead domain; similar to S. cerevisiae Hcm1p; Hap43p-induced gene	-1.7366	-2.24194	0.04517
670	orf19.4853_RC	orf19.4853	C1_09870W	HCM1	Protein with forkhead domain; similar to S. cerevisiae Hcm1p; Hap43p-induced gene	-1.71125	-2.17766	0.05604
671	orf19.4866	orf19.4866	C1_10000C	CPP1	VH1 family MAPK phosphatase; regulates Cst20-Hst7-Cek1-Cph1 filamentation pathway; represses yeast-hyphal switch; required for virulence in mice; yeast-enriched; induced by alpha pheromone in SpiderM medium; Spider biofilm induced	1.06024	0.46266	0.81407
672	orf19.4866_RC	orf19.4866	C1_10000C	CPP1	VH1 family MAPK phosphatase; regulates Cst20-Hst7-Cek1-Cph1 filamentation pathway; represses yeast-hyphal switch; required for virulence in mice; yeast-enriched; induced by alpha pheromone in SpiderM medium; Spider biofilm induced	1.05435	0.43768	0.82774
673	orf19.4867	orf19.4867	C1_10010C	SWE1	Putative protein kinase with a role in control of growth and morphogenesis, required for full virulence; mutant cells are small, rounded, and sometimes binucleate; not required for filamentous growth; mutant is hypersensitive to caspofungin	1.06026	0.46272	0.19977
674	orf19.4867_RC	orf19.4867	C1_10010C	SWE1	Putative protein kinase with a role in control of growth and morphogenesis, required for full virulence; mutant cells are small, rounded, and sometimes binucleate; not required for filamentous growth; mutant is hypersensitive to caspofungin	1.12536	0.73011	0.07908
675	orf19.4869	orf19.4869	C1_10020W	SFU1	GATA-type transcription factor; regulator of iron-responsive genes; represses iron utilization genes if iron is present; Hap43-repressed; promotes gastrointestinal commensalism in mice; Spider biofilm induced	-1.09046	-0.29797	0.01803
676	orf19.4869_RC	orf19.4869	C1_10020W	SFU1	GATA-type transcription factor; regulator of iron-responsive genes; represses iron utilization genes if iron is present; Hap43-repressed; promotes gastrointestinal commensalism in mice; Spider biofilm induced	-1.05416	-0.08515	0.02875
677	orf19.487	orf19.487	CR_04040C	SPT14	Putative DNA-binding transcription factor; predicted role in regulation of biogenesis of the cell wall; upregulated in biofilm; protein newly produced during adaptation to the serum	1.15358	1.11455	0.35718
678	orf19.487_RC	orf19.487	CR_04040C	SPT14	Putative DNA-binding transcription factor; predicted role in regulation of biogenesis of the cell wall; upregulated in biofilm; protein newly produced during adaptation to the serum	1.08694	0.72304	0.54432
679	orf19.4890	orf19.4890	C1_10210C	CLA4	Ste20p family Ser/Thr kinase required for wild-type filamentous growth, organ colonization and virulence in mouse systemic infection; role in chlamydospore formation; functional homolog of S. cerevisiae Cla4p; mutant caspofungin sensitive	-1.41406	-1.44542	0.0648
680	orf19.4890_RC	orf19.4890	C1_10210C	CLA4	Ste20p family Ser/Thr kinase required for wild-type filamentous growth, organ colonization and virulence in mouse systemic infection; role in chlamydospore formation; functional homolog of S. cerevisiae Cla4p; mutant caspofungin sensitive	-1.5507	-2.19282	0.09684
681	orf19.4909	orf19.4909	C1_10380C	CBK1	Ser/Thr kinase of cell wall integrity pathway; mutants show abnormal morphology and aggregation; Mob2p associated; required for wild-type hyphal growth and transcriptional regulation of cell-wall-associated genes	1.02391	0.42548	0.84836
682	orf19.4909_RC	orf19.4909	C1_10380C	CBK1	Ser/Thr kinase of cell wall integrity pathway; mutants show abnormal morphology and aggregation; Mob2p associated; required for wild-type hyphal growth and transcriptional regulation of cell-wall-associated genes	1.06282	0.51186	0.73217
683	orf19.4910	orf19.4910	C1_10400C	FGR41	Putative GPI-anchored adhesin-like protein; transposon mutation affects filamentous growth; Spider biofilm repressed	-1.12716	-0.29395	0.94165
684	orf19.4910_RC	orf19.4910	C1_10400C	FGR41	Putative GPI-anchored adhesin-like protein; transposon mutation affects filamentous growth; Spider biofilm repressed	-1.0702	-0.0361	0.89518
685	orf19.4941	orf19.4941	C1_13140C	TYE7	bHLH transcription factor; control of glycolysis; required for biofilm formation; hyphally regulated by Cph1, Cyr1; flucytosine, Hog1 induced; amphotericin B, caspofungin repressed; induced in flow model biofilm and planktonic cultures	-1.34359	-1.60103	0.01695
686	orf19.4941_RC	orf19.4941	C1_13140C	TYE7	bHLH transcription factor; control of glycolysis; required for biofilm formation; hyphally regulated by Cph1, Cyr1; flucytosine, Hog1 induced; amphotericin B, caspofungin repressed; induced in flow model biofilm and planktonic cultures	-1.28924	-1.80726	0.05036
687	orf19.4972	orf19.4972	C1_13440C	orf19.4972	Putative transcription factor with zinc finger DNA-binding motif	-1.00195	0.27323	0.50727
688	orf19.4972_RC	orf19.4972	C1_13440C	orf19.4972	Putative transcription factor with zinc finger DNA-binding motif	-1.25653	-1.03423	0.09171
689	orf19.4979	orf19.4979	C1_13470W	KNS1	Protein kinase involved in negative regulation of PolIII transcription; effector kinase of the TOR signaling pathway, phosphorylates Rpc53p to regulate ribosome and tRNA biosynthesis; Spider and flow model biofilm induced	-1.31942	-1.54629	0.00825
690	orf19.4979_RC	orf19.4979	C1_13470W	KNS1	Protein kinase involved in negative regulation of PolIII transcription; effector kinase of the TOR signaling pathway, phosphorylates Rpc53p to regulate ribosome and tRNA biosynthesis; Spider and flow model biofilm induced	-1.24861	-1.57219	0.02022
691	orf19.5004	orf19.5004	C1_13660W	RAD54	Putative DNA-dependent ATPase involved in DNA repair; induced under hydroxyurea treatment; plays an essential role during mitotic growth; mutants display aberrant cell and nuclear morphology	-1.00125	0.3023	0.96467
692	orf19.5004_RC	orf19.5004	C1_13660W	RAD54	Putative DNA-dependent ATPase involved in DNA repair; induced under hydroxyurea treatment; plays an essential role during mitotic growth; mutants display aberrant cell and nuclear morphology	-1.04609	0.11125	0.68164
693	orf19.5008	orf19.5008.1	C1_13710C	DAD1	Subunit of the Dam1 (DASH) complex, which acts in chromosome segregation by coupling kinetochores to spindle microtubules	1.02784	0.24411	0.54101
694	orf19.5008_RC	orf19.5008.1	C1_13710C	DAD1	Subunit of the Dam1 (DASH) complex, which acts in chromosome segregation by coupling kinetochores to spindle microtubules	-1.12151	-0.9276	0.22327
695	orf19.5026	orf19.5026	C1_13880C	orf19.5026	C2H2 transcription factor; Spider biofilm induced	-1.67877	-2.12427	0.04402
696	orf19.5026_RC	orf19.5026	C1_13880C	orf19.5026	C2H2 transcription factor; Spider biofilm induced	-1.46557	-1.51489	0.02409
697	orf19.5031	orf19.5031	C1_13930W	SSK1	Response regulator of two-component system; role in oxidative stress response, cell wall biosynthesis, virulence, hyphal growth on solid media; expressed in hyphae and yeast; peroxisomal targeting sequence (PTS1); Spider biofilm induced	-1.3555	-1.16459	0.06711
698	orf19.5031_RC	orf19.5031	C1_13930W	SSK1	Response regulator of two-component system; role in oxidative stress response, cell wall biosynthesis, virulence, hyphal growth on solid media; expressed in hyphae and yeast; peroxisomal targeting sequence (PTS1); Spider biofilm induced	-1.2206	-0.63188	0.17508
699	orf19.5032	orf19.5032	C1_13940W	SIM1	Adhesin-like protein; involved in cell wall maintenance, redundant with Sun41; possibly secreted; macrophage-repressed; repressed by Rim101, Cyr1, Ras1; Spider biofilm induced	1.01946	0.35877	0.42388
700	orf19.5032_RC	orf19.5032	C1_13940W	SIM1	Adhesin-like protein; involved in cell wall maintenance, redundant with Sun41; possibly secreted; macrophage-repressed; repressed by Rim101, Cyr1, Ras1; Spider biofilm induced	1.03602	0.39484	0.45081
701	orf19.5045	orf19.5045	C4_03890W	PTP2	Predicted protein tyrosine phosphatase; involved in regulation of MAP kinase Hog1 activity; induced by Mnl1 under weak acid stress; rat catheter and Spider biofilm induced	1.12214	0.83942	0.14848
702	orf19.5045_RC	orf19.5045	C4_03890W	PTP2	Predicted protein tyrosine phosphatase; involved in regulation of MAP kinase Hog1 activity; induced by Mnl1 under weak acid stress; rat catheter and Spider biofilm induced	1.03558	0.47015	0.50463
703	orf19.505	orf19.505	CR_04190W	SRV2	Adenylate cyclase-associated protein; regulates adenylate cyclase activity; required for wild-type germ tube formation and for virulence in mice; mutant defects in filamentous growth are rescued by cAMP or dbcAMP; Spider biofilm repressed	-1.01383	0.15913	0.8199
704	orf19.505_RC	orf19.505	CR_04190W	SRV2	Adenylate cyclase-associated protein; regulates adenylate cyclase activity; required for wild-type germ tube formation and for virulence in mice; mutant defects in filamentous growth are rescued by cAMP or dbcAMP; Spider biofilm repressed	1.10308	0.72544	0.04708
705	orf19.5102	orf19.5102	C1_08230C	PLB5	Putative GPI-linked phospholipase B, fungal-specific (no mammalian homolog); null mutation eliminates cell-associated phospholipase A2 activity and attenuates virulence; fluconazole-repressed; flow model biofilm repressed	1.09857	0.65986	0.07311
706	orf19.5102_RC	orf19.5102	C1_08230C	PLB5	Putative GPI-linked phospholipase B, fungal-specific (no mammalian homolog); null mutation eliminates cell-associated phospholipase A2 activity and attenuates virulence; fluconazole-repressed; flow model biofilm repressed	1.07414	0.54721	0.15386
707	orf19.5104	orf19.5104	C1_08260C	LTP1	Putative protein phosphatase of the PTP family (tyrosine-specific), similar to S. cerevisiae Ltp1p	1.01689	0.27536	0.71059
708	orf19.5104_RC	orf19.5104	C1_08260C	LTP1	Putative protein phosphatase of the PTP family (tyrosine-specific), similar to S. cerevisiae Ltp1p	-1.00001	0.20016	0.63191
709	orf19.513	orf19.513	CR_04250W	orf19.513	Protein with a DNA-binding domain, similar to S. cerevisiae meiosis-specific transcription factor Ndt80p	1.0561	0.48494	0.10747
710	orf19.513_RC	orf19.513	CR_04250W	orf19.513	Protein with a DNA-binding domain, similar to S. cerevisiae meiosis-specific transcription factor Ndt80p	1.11155	0.67471	0.02999
711	orf19.5144	orf19.5144	C7_03110W	PGA28	Protein similar to S. cerevisiae Wsc2p, which has roles in stress- and cell-wall-related processes; predicted Kex2p substrate; putative GPI-anchored adhesin-like protein	1.03065	0.41579	0.26027
712	orf19.5144_RC	orf19.5144	C7_03110W	PGA28	Protein similar to S. cerevisiae Wsc2p, which has roles in stress- and cell-wall-related processes; predicted Kex2p substrate; putative GPI-anchored adhesin-like protein	1.06277	0.56093	0.36254
713	orf19.5156	orf19.5156	C7_03050W	orf19.5156	Protein similar to S. cerevisiae Phs1p, which is required for growth; has six putative membrane-spanning regions	-1.0876	-0.55499	0.87052
714	orf19.5156_RC	orf19.5156	C7_03050W	orf19.5156	Protein similar to S. cerevisiae Phs1p, which is required for growth; has six putative membrane-spanning regions	-1.05738	-0.46173	0.3588
715	orf19.5157	orf19.5157	C7_03040W	orf19.5157	Protein with a protein tyrosine phosphatase-like protein domain; putative membrane-spanning regions; rat catheter biofilm induced	-1.05707	-0.46441	0.76485
716	orf19.5157_RC	orf19.5157	C7_03040W	orf19.5157	Protein with a protein tyrosine phosphatase-like protein domain; putative membrane-spanning regions; rat catheter biofilm induced	-1.02079	-0.19391	0.63666
717	orf19.5160	orf19.5160	C7_03010W	orf19.5160	Ortholog(s) have role in G1/S transition of mitotic cell cycle, TOR signaling cascade, dephosphorylation, regulation of mitotic sister chromatid segregation, tRNA wobble uridine modification	-1.01758	0.12202	0.76967
718	orf19.5160_RC	orf19.5160	C7_03010W	orf19.5160	Ortholog(s) have role in G1/S transition of mitotic cell cycle, TOR signaling cascade, dephosphorylation, regulation of mitotic sister chromatid segregation, tRNA wobble uridine modification	1.04412	0.43589	0.03633
719	orf19.5175	orf19.5175	C7_02860C	orf19.5175	Ortholog(s) have ubiquitin-protein ligase activity, role in ER-associated ubiquitin-dependent protein catabolic process and Doa10p ubiquitin ligase complex, integral to endoplasmic reticulum membrane, nuclear inner membrane localization	-1.02516	0.16447	0.84019
720	orf19.5175_RC	orf19.5175	C7_02860C	orf19.5175	Ortholog(s) have ubiquitin-protein ligase activity, role in ER-associated ubiquitin-dependent protein catabolic process and Doa10p ubiquitin ligase complex, integral to endoplasmic reticulum membrane, nuclear inner membrane localization	-1.03058	0.157	0.9741
721	orf19.5184	orf19.5184	C7_02780W	orf19.5184	Putative Ran guanyl-nucleotide exchange factor; probable signal transducer; Spider biofilm repressed	1.03349	0.20207	0.24875
722	orf19.5184_RC	orf19.5184	C7_02780W	orf19.5184	Putative Ran guanyl-nucleotide exchange factor; probable signal transducer; Spider biofilm repressed	1.03918	0.32806	0.48503
723	orf19.5188	orf19.5188	C7_02770W	CHS1	Chitin synthase; essential; for primary septum synthesis in yeast and hyphae; 1 of several chitin synthases; enzymatically activated by proteolytic processing; complements defects of S. cerevisiae chs1 or chs2; Spider biofilm repressed	1.00824	0.23704	0.41767
724	orf19.5188_RC	orf19.5188	C7_02770W	CHS1	Chitin synthase; essential; for primary septum synthesis in yeast and hyphae; 1 of several chitin synthases; enzymatically activated by proteolytic processing; complements defects of S. cerevisiae chs1 or chs2; Spider biofilm repressed	1.00293	0.21332	0.52379
725	orf19.5200	orf19.5200	C1_04380W	SIT4	Serine/threonine protein phosphatase catalytic subunit; has a role in cell wall maintenance, hyphal growth, and virulence in a mouse systemic infection model	-1.05951	-0.12688	0.01604
726	orf19.5200_RC	orf19.5200	C1_04380W	SIT4	Serine/threonine protein phosphatase catalytic subunit; has a role in cell wall maintenance, hyphal growth, and virulence in a mouse systemic infection model	-1.02477	-0.00305	0.6388
727	orf19.5219	orf19.5219	C1_12450C	IRA2	GTPase-activating protein; negatively regulates RAS by converting it from the GTP- to the GDP-bound inactive form; Spider biofilm induced; flow model biofilm repressed	-1.0311	0.09887	0.63392
728	orf19.5219_RC	orf19.5219	C1_12450C	IRA2	GTPase-activating protein; negatively regulates RAS by converting it from the GTP- to the GDP-bound inactive form; Spider biofilm induced; flow model biofilm repressed	-1.0727	-0.11468	0.92526
729	orf19.5224	orf19.5224	C1_12410C	PKH2	Putative serine/threonine protein kinase; predicted role in sphingolipid-mediated signaling pathway that controls endocytosis; mRNA binds She3 and is localized to hyphal tips	-1.01533	0.24165	0.90635
730	orf19.5224_RC	orf19.5224	C1_12410C	PKH2	Putative serine/threonine protein kinase; predicted role in sphingolipid-mediated signaling pathway that controls endocytosis; mRNA binds She3 and is localized to hyphal tips	-1.08597	-0.1335	0.30183
731	orf19.5241	orf19.5241	C1_12230W	SNT1	Ortholog of S. cerevisiae Snt1; an NAD-independent histone deacetylase; heterozygous transposon mutation affects filamentous growth; null mutants are viable	1.03147	0.33921	0.27048
732	orf19.5241_RC	orf19.5241	C1_12230W	SNT1	Ortholog of S. cerevisiae Snt1; an NAD-independent histone deacetylase; heterozygous transposon mutation affects filamentous growth; null mutants are viable	-1.05329	-0.03277	0.98454
733	orf19.5247	orf19.5247	C1_12170C	orf19.5247	Ortholog(s) have cytoplasm localization	1.15015	0.82788	0.11433
734	orf19.5247_RC	orf19.5247	C1_12170C	orf19.5247	Ortholog(s) have cytoplasm localization	1.23862	1.27369	0.25455
735	orf19.5253	orf19.5253	C1_12120W	orf19.5253	Has domain(s) with predicted ATP binding, protein tyrosine kinase activity and role in protein phosphorylation	1.05878	0.45646	0.90066
736	orf19.5253_RC	orf19.5253	C1_12120W	orf19.5253	Has domain(s) with predicted ATP binding, protein tyrosine kinase activity and role in protein phosphorylation	-1.08379	-0.12336	0.06533
737	orf19.5257	orf19.5257	C1_12080W	LCB4	Putative sphingosine kinase; Tac1p-regulated expression; rat catheter biofilm induced	1.11915	0.70528	0.45369
738	orf19.5257_RC	orf19.5257	C1_12080W	LCB4	Putative sphingosine kinase; Tac1p-regulated expression; rat catheter biofilm induced	1.09839	0.62126	0.534
739	orf19.5265	orf19.5265	C1_12010C	KIP4	S. cerevisiae Smy1 ortholog; Tn mutation affects filamentous growth; filament induced; has Mob2-dependent hyphal regulation; regulated by Nrg1, Tup1; oralpharyngeal candidasis induced; Spider biofilm induced; flow model biofilm repressed	-2.29476	-3.47164	0.01307
740	orf19.5265_RC	orf19.5265	C1_12010C	KIP4	S. cerevisiae Smy1 ortholog; Tn mutation affects filamentous growth; filament induced; has Mob2-dependent hyphal regulation; regulated by Nrg1, Tup1; oralpharyngeal candidasis induced; Spider biofilm induced; flow model biofilm repressed	-1.66965	-2.06756	0.03328
741	orf19.5276	orf19.5276	C1_11910W	orf19.5276	Putative nuclear pore-associated protein; Hap43p-induced gene; induced upon low-level peroxide stress; possibly an essential gene, disruptants not obtained by UAU1 method	1.04929	0.41606	0.97647
742	orf19.5276_RC	orf19.5276	C1_11910W	orf19.5276	Putative nuclear pore-associated protein; Hap43p-induced gene; induced upon low-level peroxide stress; possibly an essential gene, disruptants not obtained by UAU1 method	1.12904	0.74478	0.54286
743	orf19.53	orf19.53	C1_04990C	orf19.53	Ortholog(s) have role in generation of catalytic spliceosome for first transesterification step, mRNA cis splicing, via spliceosome and commitment complex, cytosol localization	1.02759	0.31401	0.79409
744	orf19.53_RC	orf19.53	C1_04990C	orf19.53	Ortholog(s) have role in generation of catalytic spliceosome for first transesterification step, mRNA cis splicing, via spliceosome and commitment complex, cytosol localization	1.04448	0.46009	0.58016
745	orf19.5302	orf19.5302	C4_04080C	PGA31	Cell wall protein; putative GPI anchor; expression regulated upon white-opaque switch; induced by Congo Red and cell wall regeneration; Bcr1-repressed in RPMI a/a biofilms	-1.05545	0.0534	0.69128
746	orf19.5302_RC	orf19.5302	C4_04080C	PGA31	Cell wall protein; putative GPI anchor; expression regulated upon white-opaque switch; induced by Congo Red and cell wall regeneration; Bcr1-repressed in RPMI a/a biofilms	-1.08616	-0.06467	0.91535
747	orf19.5303	orf19.5303	C4_04070C	PGA30	GPI-anchored protein of cell wall	-1.19443	-0.52537	0.48705
748	orf19.5303_RC	orf19.5303	C4_04070C	PGA30	GPI-anchored protein of cell wall	-1.08956	-0.09045	0.75412
749	orf19.5305	orf19.5305	C4_04050C	RHD3	GPI-anchored yeast-associated cell wall protein; induced in high iron; clade-associated gene expression; not essential for cell wall integrity; fluconazole-repressed; flow model and Spider biofilm repressed	1.00495	0.32897	0.85585
750	orf19.5305_RC	orf19.5305	C4_04050C	RHD3	GPI-anchored yeast-associated cell wall protein; induced in high iron; clade-associated gene expression; not essential for cell wall integrity; fluconazole-repressed; flow model and Spider biofilm repressed	1.06197	0.50791	0.31447
751	orf19.532	orf19.532	CR_04420C	RBR2	Cell wall protein; expression repressed by Rim101; transcript regulated upon white-opaque switching; repressed by alpha pheromone in SpiderM medium; macrophage-induced gene	-1.10908	-0.31255	0.94979
752	orf19.532_RC	orf19.532	CR_04420C	RBR2	Cell wall protein; expression repressed by Rim101; transcript regulated upon white-opaque switching; repressed by alpha pheromone in SpiderM medium; macrophage-induced gene	-1.11873	-0.35501	0.98161
753	orf19.5325	orf19.5325	C2_10530C	KIN3	Protein similar to S. cerevisiae Kin3p; induced under Cdc5p depletion; shows Mob2p-dependent hyphal regulation; mutants are hypersensitive to caspofungin	-1.51661	-2.2094	0.00115
754	orf19.5325_RC	orf19.5325	C2_10530C	KIN3	Protein similar to S. cerevisiae Kin3p; induced under Cdc5p depletion; shows Mob2p-dependent hyphal regulation; mutants are hypersensitive to caspofungin	-1.56995	-2.82027	0.00516
755	orf19.5326	orf19.5326	C2_10540W	orf19.5326	Putative transcription factor with zinc finger DNA-binding motif; possible ortholog of S. cerevisiae Mig2p	-1.02752	0.12788	0.06316
756	orf19.5326_RC	orf19.5326	C2_10540W	orf19.5326	Putative transcription factor with zinc finger DNA-binding motif; possible ortholog of S. cerevisiae Mig2p	-1.00329	0.22606	0.79819
757	orf19.5334	orf19.5334	C2_10560C	orf19.5334	Ortholog od S. cerevisiae Tis11, a mRNA-binding protein; transcription regulated by yeast-hyphal switch; flow model biofilm induced; Spider biofilm repressed	-1.37643	-1.28871	0.10005
758	orf19.5334_RC	orf19.5334	C2_10560C	orf19.5334	Ortholog od S. cerevisiae Tis11, a mRNA-binding protein; transcription regulated by yeast-hyphal switch; flow model biofilm induced; Spider biofilm repressed	-1.17057	-0.48251	0.07515
759	orf19.5335	orf19.5335	C2_10570W	SGS1	RecQ-related DNA helicase; Bloom's syndrome-related gene; haploinsufficient for wild-type lifespan; upregulated in farnesol treated biofilm	1.06975	0.67196	0.26371
760	orf19.5335_RC	orf19.5335	C2_10570W	SGS1	RecQ-related DNA helicase; Bloom's syndrome-related gene; haploinsufficient for wild-type lifespan; upregulated in farnesol treated biofilm	1.10188	0.83017	0.25346
761	orf19.5338	orf19.5338	C2_10590W	GAL4	Zn(II)2Cys6 transcription factor; involved in control of glycolysis; ortholog of S. cerevisiae Gal4, but not involved in regulation of galactose utilization genes; caspofungin repressed; Spider biofilm repressed	-1.11281	-0.83876	0.10431
762	orf19.5338_RC	orf19.5338	C2_10590W	GAL4	Zn(II)2Cys6 transcription factor; involved in control of glycolysis; ortholog of S. cerevisiae Gal4, but not involved in regulation of galactose utilization genes; caspofungin repressed; Spider biofilm repressed	-1.06597	-0.45508	0.52429
763	orf19.5343	orf19.5343	C2_10660W	ASH1	GATA-like transcription factor; localizes to daughter cell, hyphal tip cell nuclei; mRNA localization mediated by She3; required for WT virulence and filamentous growth on solid media; Ras1 repressed in yeast, Cyr1 repressed yeast, hyphae	-1.61182	-1.9027	0.00625
764	orf19.5343_RC	orf19.5343	C2_10660W	ASH1	GATA-like transcription factor; localizes to daughter cell, hyphal tip cell nuclei; mRNA localization mediated by She3; required for WT virulence and filamentous growth on solid media; Ras1 repressed in yeast, Cyr1 repressed yeast, hyphae	-1.50125	-1.58615	0.01775
765	orf19.535	orf19.535	CR_04440C	RBR1	Glycosylphosphatidylinositol (GPI)-anchored cell wall protein; required for filamentous growth at acidic pH; expression repressed by Rim101 and activated by Nrg1; Hap43-induced	1.02773	0.44304	0.30364
766	orf19.535_RC	orf19.535	CR_04440C	RBR1	Glycosylphosphatidylinositol (GPI)-anchored cell wall protein; required for filamentous growth at acidic pH; expression repressed by Rim101 and activated by Nrg1; Hap43-induced	1.05893	0.58209	0.23663
767	orf19.5350	orf19.5350	C2_10700C	orf19.5350	Ortholog(s) have cyclin-dependent protein serine/threonine kinase activity	1.23432	1.54578	0.00178
768	orf19.5350_RC	orf19.5350	C2_10700C	orf19.5350	Ortholog(s) have cyclin-dependent protein serine/threonine kinase activity	1.31121	1.91007	0.0142
769	orf19.5357	orf19.5357	C2_10750C	AKL1	Putative serine/threonine protein kinase; induced during the mating process	-1.13244	-0.43782	0.28226
770	orf19.5357_RC	orf19.5357	C2_10750C	AKL1	Putative serine/threonine protein kinase; induced during the mating process	-1.0212	0.16082	0.30996
771	orf19.536	orf19.536	CR_04450C	orf19.536	Ortholog(s) have chromatin binding, protein complex scaffold, ubiquitin binding activity and role in histone acetylation, transcription from RNA polymerase II promoter	-1.00331	0.25311	0.75525
772	orf19.536_RC	orf19.536	CR_04450C	orf19.536	Ortholog(s) have chromatin binding, protein complex scaffold, ubiquitin binding activity and role in histone acetylation, transcription from RNA polymerase II promoter	1.05723	0.59824	0.05398
773	orf19.5376	orf19.5376	C3_00790W	orf19.5376	Ortholog of S. cerevisiae Elm1; a serine/threonine protein kinase that regulates cellular morphogenesis, septin behavior, and cytokinesis in S. cerevisiae; possibly an essential gene, disruptants not obtained by UAU1 method	1.05737	0.45051	0.98012
774	orf19.5376_RC	orf19.5376	C3_00790W	orf19.5376	Ortholog of S. cerevisiae Elm1; a serine/threonine protein kinase that regulates cellular morphogenesis, septin behavior, and cytokinesis in S. cerevisiae; possibly an essential gene, disruptants not obtained by UAU1 method	1.15897	1.023	0.82985
775	orf19.5377	orf19.5377	C3_00780W	HOS2	Putative histone deacetylase; mutations affect filamentous growth; genetic evidence suggests that Set3p and Hos2p function together as a complex involved in regulation of white-opaque switching, morphogenesis, and virulence	1.00181	0.04597	0.36587
776	orf19.5377_RC	orf19.5377	C3_00780W	HOS2	Putative histone deacetylase; mutations affect filamentous growth; genetic evidence suggests that Set3p and Hos2p function together as a complex involved in regulation of white-opaque switching, morphogenesis, and virulence	-1.05023	-0.34124	0.31106
777	orf19.5380	orf19.5380	C3_00750W	LYS144	Zn(II)2Cys6 transcription factor; has similarity to S. cerevisiae Lys14, involved in the regulation of lysine biosynthesis genes	-1.08003	-0.06044	0.86674
778	orf19.5380_RC	orf19.5380	C3_00750W	LYS144	Zn(II)2Cys6 transcription factor; has similarity to S. cerevisiae Lys14, involved in the regulation of lysine biosynthesis genes	-1.0487	0.08517	0.74621
779	orf19.5389	orf19.5389	C3_00670C	FKH2	Forkhead transcription factor; morphogenesis regulator; required for wild-type hyphal transcription, cell separation, and for virulence in cell culture; mutant lacks true hyphae, is constitutively pseudohyphal; upregulated in RHE model	-2.3417	-3.6119	0.01688
780	orf19.5389_RC	orf19.5389	C3_00670C	FKH2	Forkhead transcription factor; morphogenesis regulator; required for wild-type hyphal transcription, cell separation, and for virulence in cell culture; mutant lacks true hyphae, is constitutively pseudohyphal; upregulated in RHE model	-1.96592	-2.79494	0.02309
781	orf19.5408	orf19.5408	C3_00550C	HRK1	Putative serine/threonine kinase; predicted role in cellular ion homeostasis; Spider biofilm repressed	-1.71198	-3.21633	0.00127
782	orf19.5408_RC	orf19.5408	C3_00550C	HRK1	Putative serine/threonine kinase; predicted role in cellular ion homeostasis; Spider biofilm repressed	-1.33435	-1.87545	0.00037
783	orf19.5423	orf19.5423	C3_00430W	EST3	Telomerase subunit; required for telomere maintenance in vivo; separable roles in telomerase activity and processivity; not required for catalytic activity in vitro; related to mammalian Tpp1p	1.16833	0.89826	0.17941
784	orf19.5423_RC	orf19.5423	C3_00430W	EST3	Telomerase subunit; required for telomere maintenance in vivo; separable roles in telomerase activity and processivity; not required for catalytic activity in vitro; related to mammalian Tpp1p	1.19391	1.18514	0.31215
785	orf19.5429	orf19.5429	C3_00380C	orf19.5429	Ortholog(s) have DNA replication origin binding, ubiquitin-protein ligase activity	1.11555	0.82524	0.56958
786	orf19.5429_RC	orf19.5429	C3_00380C	orf19.5429	Ortholog(s) have DNA replication origin binding, ubiquitin-protein ligase activity	1.01154	0.34903	0.71899
787	orf19.5438	orf19.5438	C3_00310C	orf19.5438	Putative ubiquitin-protein ligase; role in protein sumoylation, protein ubiquitination; Spider biofilm induced	1.18231	1.27803	0.17057
788	orf19.5438_RC	orf19.5438	C3_00310C	orf19.5438	Putative ubiquitin-protein ligase; role in protein sumoylation, protein ubiquitination; Spider biofilm induced	-1.01401	-0.0726	0.96406
789	orf19.5498	orf19.5498	C2_06340W	EFH1	APSES transcription factor; homodimer; minor role in transcriptional regulation vs Efg1; regulates filamentous growth, phenotypic switch; EFG1 and EFH1 genetically interact; expression interferes with mouse intestinal tract colonization	-1.57777	-3.21118	0.00902
790	orf19.5498_RC	orf19.5498	C2_06340W	EFH1	APSES transcription factor; homodimer; minor role in transcriptional regulation vs Efg1; regulates filamentous growth, phenotypic switch; EFG1 and EFH1 genetically interact; expression interferes with mouse intestinal tract colonization	-1.12925	-0.88021	0.12602
791	orf19.5531	orf19.5531	C6_02610C	CDC37	Chaperone for Crk1p; interacts with Crk1p kinase domain and with Sti1p; putative phosphorylation site at Ser14; functional homolog of S. cerevisiae Cdc37p; likely to be essential for growth; regulated by Gcn2p and Gcn4p	1.13119	0.84705	0.23267
792	orf19.5531_RC	orf19.5531	C6_02610C	CDC37	Chaperone for Crk1p; interacts with Crk1p kinase domain and with Sti1p; putative phosphorylation site at Ser14; functional homolog of S. cerevisiae Cdc37p; likely to be essential for growth; regulated by Gcn2p and Gcn4p	1.10109	0.76331	0.08267
793	orf19.5537	orf19.5537	C6_02670C	WSC2	Putative cell wall integrity and stress response protein; mRNA binds She3; Spider biofilm induced	1.11014	0.66903	0.04781
794	orf19.5537_RC	orf19.5537	C6_02670C	WSC2	Putative cell wall integrity and stress response protein; mRNA binds She3; Spider biofilm induced	-1.0503	-0.02001	0.66232
795	orf19.5548	orf19.5548	C6_02750C	LYS14	Zn(II)2Cys6 transcription factor; has similarity to S. cerevisiae Lys14, which is a transcription factor involved in the regulation of lysine biosynthesis genes	-1.0747	-0.06754	0.02295
796	orf19.5548_RC	orf19.5548	C6_02750C	LYS14	Zn(II)2Cys6 transcription factor; has similarity to S. cerevisiae Lys14, which is a transcription factor involved in the regulation of lysine biosynthesis genes	-1.14295	-0.39931	0.02027
797	orf19.5551	orf19.5551	C6_02780C	MIF2	Centromere-associated protein; similar to CENP-C proteins; Cse4p and Mif2p colocalize at C. albicans centromeres	1.11679	0.69582	0.04703
798	orf19.5551_RC	orf19.5551	C6_02780C	MIF2	Centromere-associated protein; similar to CENP-C proteins; Cse4p and Mif2p colocalize at C. albicans centromeres	1.14023	0.78902	0.10484
799	orf19.5635	orf19.5635	C4_00120W	PGA7	GPI-linked hyphal surface antigen; induced by ciclopirox olamine, ketoconazole, Rim101 at pH 8; Hap43, fluconazole; flow model biofilm induced; Spider biofilm induced; required for RPMI biofilm; Bcr1-induced in a/a biofilm	1.00808	0.34653	0.48273
800	orf19.5635_RC	orf19.5635	C4_00120W	PGA7	GPI-linked hyphal surface antigen; induced by ciclopirox olamine, ketoconazole, Rim101 at pH 8; Hap43, fluconazole; flow model biofilm induced; Spider biofilm induced; required for RPMI biofilm; Bcr1-induced in a/a biofilm	-1.06401	-0.00484	0.90992
801	orf19.5636	orf19.5636	C4_00130W	RBT5	GPI-linked cell wall protein; hemoglobin utilization; Rfg1, Rim101, Tbf1, Fe regulated; Sfu1, Hog1, Tup1, serum, alkaline pH, antifungal drugs, geldamycin repressed; Hap43 induced; required for RPMI biofilms; Spider biofilm induced	-1.23833	-0.92892	0.76459
802	orf19.5636_RC	orf19.5636	C4_00130W	RBT5	GPI-linked cell wall protein; hemoglobin utilization; Rfg1, Rim101, Tbf1, Fe regulated; Sfu1, Hog1, Tup1, serum, alkaline pH, antifungal drugs, geldamycin repressed; Hap43 induced; required for RPMI biofilms; Spider biofilm induced	-1.16701	-0.69695	0.84687
803	orf19.5651	orf19.5651	C4_00260W	orf19.5651	Ortholog(s) have histone demethylase activity (H3-dimethyl-K4 specific), histone demethylase activity (H3-trimethyl-K4 specific) activity	1.05441	0.55471	0.58764
804	orf19.5651_RC	orf19.5651	C4_00260W	orf19.5651	Ortholog(s) have histone demethylase activity (H3-dimethyl-K4 specific), histone demethylase activity (H3-trimethyl-K4 specific) activity	-1.005	0.21614	0.93552
805	orf19.5660	orf19.5660	C4_00320C	orf19.5660	Ortholog(s) have ubiquitin-protein ligase activity, role in protein import into peroxisome matrix, protein ubiquitination and endoplasmic reticulum, peroxisomal membrane localization	1.01227	0.25492	0.5921
806	orf19.5660_RC	orf19.5660	C4_00320C	orf19.5660	Ortholog(s) have ubiquitin-protein ligase activity, role in protein import into peroxisome matrix, protein ubiquitination and endoplasmic reticulum, peroxisomal membrane localization	-1.00323	0.18574	0.42219
807	orf19.5674	orf19.5674	C4_00450C	PGA10	GPI anchored membrane protein; utilization of hemin and hemoglobin for Fe in host; Rim101 at ph8/hypoxia/ketoconazole/ciclopirox/hypha-induced; required for RPMI biofilm formation, Bcr1-induced in a/a biofilm; rat catheter biofilm repressed	-1.092	-0.08735	0.91686
808	orf19.5674_RC	orf19.5674	C4_00450C	PGA10	GPI anchored membrane protein; utilization of hemin and hemoglobin for Fe in host; Rim101 at ph8/hypoxia/ketoconazole/ciclopirox/hypha-induced; required for RPMI biofilm formation, Bcr1-induced in a/a biofilm; rat catheter biofilm repressed	-1.20269	-0.62791	0.78484
809	orf19.5676	orf19.5676	C4_00470C	orf19.5676	Ortholog(s) have cytosol, nucleus localization	-1.08875	-0.10079	0.34887
810	orf19.5676_RC	orf19.5676	C4_00470C	orf19.5676	Ortholog(s) have cytosol, nucleus localization	-1.00377	0.26753	0.77989
811	orf19.5698	orf19.5698	C5_00030W	orf19.5698	Putative mitochondrial ribosomal protein of the large subunit; transcript is upregulated in clinical isolates from HIV+ patients with oral candidiasis; Spider biofilm repressed	1.09436	0.76569	0.07957
812	orf19.5698_RC	orf19.5698	C5_00030W	orf19.5698	Putative mitochondrial ribosomal protein of the large subunit; transcript is upregulated in clinical isolates from HIV+ patients with oral candidiasis; Spider biofilm repressed	1.01485	0.06334	0.69669
813	orf19.570	orf19.570	C5_00710W	IFF8	Putative GPI-anchored adhesin-like protein; decreased transcription is observed in an azole-resistant strain that overexpresses MDR1	-1.14458	-0.31545	0.84362
814	orf19.570_RC	orf19.570	C5_00710W	IFF8	Putative GPI-anchored adhesin-like protein; decreased transcription is observed in an azole-resistant strain that overexpresses MDR1	-1.07384	-0.0258	0.86753
815	orf19.5722	orf19.5722	C6_03550C	orf19.5722	Ortholog(s) have DNA binding activity	-1.25195	-1.21261	0.06295
816	orf19.5722_RC	orf19.5722	C6_03550C	orf19.5722	Ortholog(s) have DNA binding activity	-1.12426	-0.79547	0.03007
817	orf19.5729	orf19.5729	C6_03610W	FGR17	Putative DNA-binding transcription factor; has zinc cluster DNA-binding motif; lacks an ortholog in S. cerevisiae; transposon mutation affects filamentous growth; Hap43p-repressed gene	-1.00344	0.2531	0.8552
818	orf19.5729_RC	orf19.5729	C6_03610W	FGR17	Putative DNA-binding transcription factor; has zinc cluster DNA-binding motif; lacks an ortholog in S. cerevisiae; transposon mutation affects filamentous growth; Hap43p-repressed gene	1.04754	0.54494	0.22808
819	orf19.5734	orf19.5734	C6_03650C	POP2	Component of the Ccr4-Pop2 mRNA deadenylase; heterozygous null mutant exhibits resistance to parnafungin and cordycepin in the C. albicans fitness test	1.16335	0.9059	0.57088
820	orf19.5734_RC	orf19.5734	C6_03650C	POP2	Component of the Ccr4-Pop2 mRNA deadenylase; heterozygous null mutant exhibits resistance to parnafungin and cordycepin in the C. albicans fitness test	1.26019	1.36065	0.45347
821	orf19.5736	orf19.5736	C6_03690W	ALS5	ALS family adhesin; highly variable; expression in S. cerevisiae causes adhesion to human epithelium, endothelium or ECM, endothelial invasiveness by endocytosis and, at high abundance, ECM-induced aggregation; can form amyloid fibrils	-1.15551	-0.41513	0.62749
822	orf19.5736_RC	orf19.5736	C6_03690W	ALS5	ALS family adhesin; highly variable; expression in S. cerevisiae causes adhesion to human epithelium, endothelium or ECM, endothelial invasiveness by endocytosis and, at high abundance, ECM-induced aggregation; can form amyloid fibrils	-1.1193	-0.23995	0.86194
823	orf19.5742	orf19.5742	C6_03710W	ALS9	ALS family cell-surface glycoprotein; expressed during infection of human epithelial cells; confers laminin adhesion to S. cerevisiae; highly variable; putative GPI-anchor; Hap43-repressed	1.09353	0.71828	0.04129
824	orf19.5742_RC	orf19.5742	C6_03710W	ALS9	ALS family cell-surface glycoprotein; expressed during infection of human epithelial cells; confers laminin adhesion to S. cerevisiae; highly variable; putative GPI-anchor; Hap43-repressed	1.02999	0.18035	0.34006
825	orf19.5758	orf19.5758	C6_03830W	SAL6	Putative protein phosphatase of the Type 1 family; serine/threonine-specific; similar to S. cerevisiae Ppq1; mutant has virulence defect; Spider biofilm induced	1.23956	1.16379	0.29915
826	orf19.5758_RC	orf19.5758	C6_03830W	SAL6	Putative protein phosphatase of the Type 1 family; serine/threonine-specific; similar to S. cerevisiae Ppq1; mutant has virulence defect; Spider biofilm induced	1.1045	0.66915	0.8383
827	orf19.576	orf19.576	C5_00740W	CTF8	Putative kinetochore protein with a predicted role in sister chromatid cohesion; repressed during the mating process; flow model biofilm induced	1.07848	0.57791	0.05549
828	orf19.576_RC	orf19.576	C5_00740W	CTF8	Putative kinetochore protein with a predicted role in sister chromatid cohesion; repressed during the mating process; flow model biofilm induced	1.13896	0.86014	0.01986
829	orf19.5760	orf19.5760	C6_03850C	IHD1	GPI-anchored protein; alkaline, hypha-induced; regulated by Nrg1, Rfg1, Tup1 and Tsa1, Tsa1B in minimal media at 37; oralpharyngeal candidasis induced ; Spider biofilm induced; regulated in Spider biofilms by Tec1, Efg1, Ndt80, Rob1, Brg1	1.10415	0.71165	0.09669
830	orf19.5760_RC	orf19.5760	C6_03850C	IHD1	GPI-anchored protein; alkaline, hypha-induced; regulated by Nrg1, Rfg1, Tup1 and Tsa1, Tsa1B in minimal media at 37; oralpharyngeal candidasis induced ; Spider biofilm induced; regulated in Spider biofilms by Tec1, Efg1, Ndt80, Rob1, Brg1	1.12679	0.7358	0.14078
831	orf19.5764	orf19.5764	C6_03890C	SKI8	Ortholog(s) have role in nuclear-transcribed mRNA catabolic process, 3'-5' exonucleolytic nonsense-mediated decay, nuclear-transcribed mRNA catabolic process, non-stop decay and protein complex assembly, more	1.07935	0.69977	0.2216
832	orf19.5764_RC	orf19.5764	C6_03890C	SKI8	Ortholog(s) have role in nuclear-transcribed mRNA catabolic process, 3'-5' exonucleolytic nonsense-mediated decay, nuclear-transcribed mRNA catabolic process, non-stop decay and protein complex assembly, more	1.12137	0.95418	0.01107
833	orf19.5844	orf19.5844	CR_05580C	orf19.5844	Ortholog(s) have role in meiotic DNA recombinase assembly, reciprocal meiotic recombination and condensed nuclear chromosome localization	-1.01158	0.21878	0.86266
834	orf19.5844_RC	orf19.5844	CR_05580C	orf19.5844	Ortholog(s) have role in meiotic DNA recombinase assembly, reciprocal meiotic recombination and condensed nuclear chromosome localization	1.04211	0.36166	0.78761
835	orf19.5848	orf19.5848	CR_05540C	orf19.5848	RING-type zinc finger protein; upregulated during oral infection; mutants have reduced ability to damage oral epithelial cells; Spider and flow model biofilm induced	1.16166	0.87255	0.39415
836	orf19.5848_RC	orf19.5848	CR_05540C	orf19.5848	RING-type zinc finger protein; upregulated during oral infection; mutants have reduced ability to damage oral epithelial cells; Spider and flow model biofilm induced	1.16186	0.96092	0.36234
837	orf19.5849	orf19.5849	CR_05530C	CWT1	Zn2Cys6 transcription factor involved in negative regulation of nitrosative stress response; mutant has cell wall defects; transcription increased at stationary phase; has predicted PAS domain; similar to S. cerevisiae Rds2p	1.00748	0.08882	0.28252
838	orf19.5849_RC	orf19.5849	CR_05530C	CWT1	Zn2Cys6 transcription factor involved in negative regulation of nitrosative stress response; mutant has cell wall defects; transcription increased at stationary phase; has predicted PAS domain; similar to S. cerevisiae Rds2p	-1.01563	-0.12212	0.97539
839	orf19.5855	orf19.5855	C3_04110C	MBP1	Putative component of the MBF transcription complex involved in G1/S cell-cycle progression; non-periodic mRNA expression; predicted, conserved MBF binding sites upstream of G1/S-regulated genes	1.0117	0.25542	0.65825
840	orf19.5855_RC	orf19.5855	C3_04110C	MBP1	Putative component of the MBF transcription complex involved in G1/S cell-cycle progression; non-periodic mRNA expression; predicted, conserved MBF binding sites upstream of G1/S-regulated genes	1.03501	0.4552	0.9736
841	orf19.5867	orf19.5867	C3_04250W	WSC1	Putative cell wall component; transcript upregulated in cyr1 mutant (yeast or hyphae); Spider and flow model biofilm induced	1.00869	0.23173	0.68352
842	orf19.5867_RC	orf19.5867	C3_04250W	WSC1	Putative cell wall component; transcript upregulated in cyr1 mutant (yeast or hyphae); Spider and flow model biofilm induced	1.0174	0.2072	0.45926
843	orf19.59	orf19.59	C1_05060W	REI1	Putative cytoplasmic pre-60S factor; Hap43-induced; repressed by prostaglandins	1.14736	0.81696	0.16836
844	orf19.59_RC	orf19.59	C1_05060W	REI1	Putative cytoplasmic pre-60S factor; Hap43-induced; repressed by prostaglandins	1.1949	1.04338	0.47325
845	orf19.5908	orf19.5908	C3_04530C	TEC1	TEA/ATTS transcription factor; white cell pheromone response, hyphal gene regulation; required for Spider and RPMI biofilm formation; regulates BCR1; Cph2 regulated transcript; alkaline, rat catheter, Spider, flow model biofilm induced	-1.76728	-2.35482	0.04587
846	orf19.5908_RC	orf19.5908	C3_04530C	TEC1	TEA/ATTS transcription factor; white cell pheromone response, hyphal gene regulation; required for Spider and RPMI biofilm formation; regulates BCR1; Cph2 regulated transcript; alkaline, rat catheter, Spider, flow model biofilm induced	-1.56966	-1.86644	0.07306
847	orf19.5910	orf19.5910	C3_04540C	orf19.5910	Putative histone acetyltransferase complex subunit; induced upon low-level peroxide stress; Spider biofilm induced	-1.01888	0.16349	0.58039
848	orf19.5910_RC	orf19.5910	C3_04540C	orf19.5910	Putative histone acetyltransferase complex subunit; induced upon low-level peroxide stress; Spider biofilm induced	1.11989	0.92782	0.10497
849	orf19.5911	orf19.5911	C3_04550C	CMK1	Putative calcium/calmodulin-dependent protein kinase II; expression regulated upon white-opaque switching; biochemically purified Ca2+/CaM-dependent kinase is soluble, cytosolic, monomeric, and serine-autophosphorylated; Hap43p-repressed	-1.07528	-0.52163	0.693
850	orf19.5917	orf19.5917	C3_04580C	STP1	Transcription factor; regulates SAP2, OPT1 expression and thereby protein catabolism for nitrogen source; activated via amino-acid-induced proteolytic processing; macrophage/pseudohyphal-repressed; Spider biofilm repressed	1.09439	0.74434	0.54949
851	orf19.5917_RC	orf19.5917	C3_04580C	STP1	Transcription factor; regulates SAP2, OPT1 expression and thereby protein catabolism for nitrogen source; activated via amino-acid-induced proteolytic processing; macrophage/pseudohyphal-repressed; Spider biofilm repressed	1.09772	0.79895	0.24873
852	orf19.5940	orf19.5940	C3_04770C	ZCF32	Predicted Zn(II)2Cys6 transcription factor; possibly an essential gene, disruptants not obtained by UAU1 method; Hap43-repressed	1.08309	0.62197	0.24796
853	orf19.5940_RC	orf19.5940	C3_04770C	ZCF32	Predicted Zn(II)2Cys6 transcription factor; possibly an essential gene, disruptants not obtained by UAU1 method; Hap43-repressed	1.02883	0.41318	0.40702
854	orf19.5953	orf19.5953	C3_04860W	orf19.5953	C2H2 transcription factor; predicted regulator of ribosomal protein and biogenesis genes; possibly essential, disruptants not obtained by UAU1 method; rat catheter biofilm induced	-1.25651	-1.00452	0.03204
855	orf19.5953_RC	orf19.5953	C3_04860W	orf19.5953	C2H2 transcription factor; predicted regulator of ribosomal protein and biogenesis genes; possibly essential, disruptants not obtained by UAU1 method; rat catheter biofilm induced	-1.15309	-0.53617	0.01929
856	orf19.5954	orf19.5954	C3_04870W	orf19.5954	Ortholog(s) have enzyme activator activity, role in ascospore wall assembly, meiosis I, positive regulation of protein catabolic process and anaphase-promoting complex localization	1.04305	0.3893	0.76237
857	orf19.5954_RC	orf19.5954	C3_04870W	orf19.5954	Ortholog(s) have enzyme activator activity, role in ascospore wall assembly, meiosis I, positive regulation of protein catabolic process and anaphase-promoting complex localization	1.01472	0.26576	0.87115
858	orf19.5956	orf19.5956	C3_04880W	PIN3	Putative SH3-domain-containing protein; predicted role in actin cytoskeleton organization; Spider biofilm repressed	-1.02532	-0.15746	0.75681
859	orf19.5956_RC	orf19.5956	C3_04880W	PIN3	Putative SH3-domain-containing protein; predicted role in actin cytoskeleton organization; Spider biofilm repressed	1.05025	0.4092	0.52016
860	orf19.5968	orf19.5968	C3_05000W	RDI1	Putative rho GDP dissociation inhibitor; transposon mutation affects filamentous growth; farnesol, filament-induced; regulated by Nrg1, Tup1; protein levels low in stationary phase yeast	-1.89395	-3.33995	0.02824
861	orf19.5968_RC	orf19.5968	C3_05000W	RDI1	Putative rho GDP dissociation inhibitor; transposon mutation affects filamentous growth; farnesol, filament-induced; regulated by Nrg1, Tup1; protein levels low in stationary phase yeast	-1.59185	-2.40324	0.00519
862	orf19.5975	orf19.5975	C3_05050W	TRY4	C2H2 transcription factor; fluconazole-repressed; induced in ssr1 mutant; required for yeast cell adherence to silicone substrate; Spider biofilm induced	1.10114	0.63354	0.03825
863	orf19.5975_RC	orf19.5975	C3_05050W	TRY4	C2H2 transcription factor; fluconazole-repressed; induced in ssr1 mutant; required for yeast cell adherence to silicone substrate; Spider biofilm induced	1.00281	0.21281	0.94106
864	orf19.5995	orf19.5995	C3_05190C	MCA1	Putative cysteine protease with similarity to S. cerevisiae Mca1p; has a role in apoptotic cell death upon H2O2 treatment; fungal-specific (no human or murine homolog); farnesol-induced	-1.04894	0.00398	0.9546
865	orf19.5995_RC	orf19.5995	C3_05190C	MCA1	Putative cysteine protease with similarity to S. cerevisiae Mca1p; has a role in apoptotic cell death upon H2O2 treatment; fungal-specific (no human or murine homolog); farnesol-induced	1.0667	0.59978	0.06947
866	orf19.6010	orf19.6010	C1_00950C	CDC5	Polo-like kinase; member of conserved Mcm1 regulon; depletion causes defects in spindle elongation and Cdc35-dependent filamentation; virulence-group-correlated expression; likely essential (UAU1 method); Spider biofilm repressed	1.01643	0.3415	0.85259
867	orf19.6010_RC	orf19.6010	C1_00950C	CDC5	Polo-like kinase; member of conserved Mcm1 regulon; depletion causes defects in spindle elongation and Cdc35-dependent filamentation; virulence-group-correlated expression; likely essential (UAU1 method); Spider biofilm repressed	1.05267	0.55431	0.63791
868	orf19.6028	orf19.6028	C1_00780C	HGC1	Hypha-specific G1 cyclin-related protein involved in regulation of morphogenesis, biofilm formation; Cdc28-Hgc1 maintains Cdc11 S394 phosphorylation during hyphal growth; required for virulence in mice; regulated by Nrg1, Tup1, farnesol	1.01496	0.37085	0.51102
869	orf19.6028_RC	orf19.6028	C1_00780C	HGC1	Hypha-specific G1 cyclin-related protein involved in regulation of morphogenesis, biofilm formation; Cdc28-Hgc1 maintains Cdc11 S394 phosphorylation during hyphal growth; required for virulence in mice; regulated by Nrg1, Tup1, farnesol	1.051	0.54908	0.06357
870	orf19.6033	orf19.6033	C1_00730C	CMP1	Catalytic subunit of calcineurin (Ca[2+]-calmodulin-regulated S/T protein phosphatase); required for wild-type virulence, resistance to high pH, Na(+), Li(+), Mn(2+), and fluconazole tolerance; micafungin is fungicidal to null mutant	1.46998	2.94117
871	orf19.6033_RC	orf19.6033	C1_00730C	CMP1	Catalytic subunit of calcineurin (Ca[2+]-calmodulin-regulated S/T protein phosphatase); required for wild-type virulence, resistance to high pH, Na(+), Li(+), Mn(2+), and fluconazole tolerance; micafungin is fungicidal to null mutant	-1.03636	-0.23947	0.57595
872	orf19.6038	orf19.6038	C1_00670C	UGA32	Predicted Zn(II)2Cys6 transcription factor; has similarity to S. cerevisiae Uga3, a transcription factor involved in the regulation of gamma-aminobutyrate metabolism genes; rat catheter biofilm induced	1.11266	0.85104	0.56985
873	orf19.6038_RC	orf19.6038	C1_00670C	UGA32	Predicted Zn(II)2Cys6 transcription factor; has similarity to S. cerevisiae Uga3, a transcription factor involved in the regulation of gamma-aminobutyrate metabolism genes; rat catheter biofilm induced	1.28654	1.95817	0.21088
874	orf19.6081	orf19.6081	C1_00220W	PHR2	Glycosidase; role in vaginal not systemic infection (low pH not neutral); low pH, high iron, fluconazole, Hap43-induced; Rim101-repressed at pH8; rat catheter biofilm induced; Bcr1-repressed in RPMI a/a biofilms	1.05893	0.45712	0.37017
875	orf19.6081_RC	orf19.6081	C1_00220W	PHR2	Glycosidase; role in vaginal not systemic infection (low pH not neutral); low pH, high iron, fluconazole, Hap43-induced; Rim101-repressed at pH8; rat catheter biofilm induced; Bcr1-repressed in RPMI a/a biofilms	-1.04738	-0.0075	0.45209
876	orf19.6102	orf19.6102	C1_00080C	RCA1	Protein involved in regulation of carbonic anhydrases; controls CO2 sensing; bZIP domain-containing transcription factor of the ATF/CREB family; null mutant displays slow growth, abnormal colony morphology and invasive growth	-1.05294	-0.13096	0.83174
877	orf19.6102_RC	orf19.6102	C1_00080C	RCA1	Protein involved in regulation of carbonic anhydrases; controls CO2 sensing; bZIP domain-containing transcription factor of the ATF/CREB family; null mutant displays slow growth, abnormal colony morphology and invasive growth	1.06352	0.55032	0.29917
878	orf19.6109	orf19.6109	C1_00060W	TUP1	Transcriptional corepressor; represses filamentous growth; regulates switching; role in germ tube induction, farnesol response; in repression pathways with Nrg1, Rfg1; farnesol upregulated in biofilm; rat catheter, Spider biofilm repressed	1.06342	0.47608	0.91956
879	orf19.6109_RC	orf19.6109	C1_00060W	TUP1	Transcriptional corepressor; represses filamentous growth; regulates switching; role in germ tube induction, farnesol response; in repression pathways with Nrg1, Rfg1; farnesol upregulated in biofilm; rat catheter, Spider biofilm repressed	1.06772	0.59995	0.86441
880	orf19.6124	orf19.6124	CR_07440W	ACE2	Transcription factor; similar to S. cerevisiae Ace2 and Swi5; regulates morphogenesis, cell separation, adherence, virulence in a mice; mutant is hyperfilamentous; rat catheter and Spider biofilm induced	-1.00952	0.21956	0.72938
881	orf19.6124_RC	orf19.6124	CR_07440W	ACE2	Transcription factor; similar to S. cerevisiae Ace2 and Swi5; regulates morphogenesis, cell separation, adherence, virulence in a mice; mutant is hyperfilamentous; rat catheter and Spider biofilm induced	1.03775	0.28856	0.26346
882	orf19.6133	orf19.6133	CR_07360W	PIF1	Putative DNA helicase; decreased transcription is observed upon fluphenazine treatment	-1.00715	0.19878	0.73972
883	orf19.6133_RC	orf19.6133	CR_07360W	PIF1	Putative DNA helicase; decreased transcription is observed upon fluphenazine treatment	1.03108	0.19118	0.27481
884	orf19.6142	orf19.6142	CR_07260C	orf19.6142	Ortholog(s) have double-stranded DNA binding activity, role in reciprocal meiotic recombination and condensed nuclear chromosome localization	1.21595	1.53055	0.33699
885	orf19.6142_RC	orf19.6142	CR_07260C	orf19.6142	Ortholog(s) have double-stranded DNA binding activity, role in reciprocal meiotic recombination and condensed nuclear chromosome localization	1.16343	1.19258	0.30964
886	orf19.6163	orf19.6163	C3_00860W	CSE4	Centromeric histone H3 variant; role in structural changes of centromeric nucleosomes during cell cycle; 4 nucleosomes bind 1 centromere, each has 1 Cse4 molecule during most of cell cycle, 2 molecules in anaphase; Spider biofilm repressed	1.23154	1.3396	0.46793
887	orf19.6163_RC	orf19.6163	C3_00860W	CSE4	Centromeric histone H3 variant; role in structural changes of centromeric nucleosomes during cell cycle; 4 nucleosomes bind 1 centromere, each has 1 Cse4 molecule during most of cell cycle, 2 molecules in anaphase; Spider biofilm repressed	1.12267	0.88011	0.99657
888	orf19.6182	orf19.6182	C3_07860C	MRR2	Zn(II)2Cys6 transcription factor involved in regulation of multidrug resistance via control of CDR1 expression; mutants display decreased colonization of mouse kidneys; required for yeast cell adherence to silicone substrate	1.27418	1.28739	0.44842
889	orf19.6182_RC	orf19.6182	C3_07860C	MRR2	Zn(II)2Cys6 transcription factor involved in regulation of multidrug resistance via control of CDR1 expression; mutants display decreased colonization of mouse kidneys; required for yeast cell adherence to silicone substrate	1.16176	0.87295	0.68672
890	orf19.6222	orf19.6222	C1_06880C	SPO22	Ortholog(s) have role in regulation of synaptonemal complex assembly and condensed nuclear chromosome localization	-1.03964	0.09684	0.73336
891	orf19.6222_RC	orf19.6222	C1_06880C	SPO22	Ortholog(s) have role in regulation of synaptonemal complex assembly and condensed nuclear chromosome localization	1.0284	0.43153	0.3257
892	orf19.6227	orf19.6227	C1_06820W	orf19.6227	Ortholog of C. dubliniensis CD36 : Cd36_06390, C. parapsilosis CDC317 : CPAR2_209040, Candida tenuis NRRL Y-1498 : CANTEDRAFT_114052 and Debaryomyces hansenii CBS767 : DEHA2D14300g	-1.12013	-0.81248
893	orf19.6227_RC	orf19.6227	C1_06820W	orf19.6227	Ortholog of C. dubliniensis CD36 : Cd36_06390, C. parapsilosis CDC317 : CPAR2_209040, Candida tenuis NRRL Y-1498 : CANTEDRAFT_114052 and Debaryomyces hansenii CBS767 : DEHA2D14300g	-1.05639	-0.38599	0.05517
894	orf19.6239	orf19.6239	C1_06710W	orf19.6239	Putative serine/threonine protein kinase; possibly an essential gene, disruptants not obtained by UAU1 method	1.20602	1.04673	0.33545
895	orf19.6239_RC	orf19.6239	C1_06710W	orf19.6239	Putative serine/threonine protein kinase; possibly an essential gene, disruptants not obtained by UAU1 method	1.26034	1.33256	0.38203
896	orf19.6243	orf19.6243	C1_06680W	VPS34	Autophosphorylated class III phosphatidylinositol 3-kinase; required for normal vesicle transport, hyphal growth, fibroblast adherence, virulence in mouse systemic infection; growth-regulated; caspofungin and hydrogen peroxide sensitivity	1.04362	0.39177	0.3663
897	orf19.6243_RC	orf19.6243	C1_06680W	VPS34	Autophosphorylated class III phosphatidylinositol 3-kinase; required for normal vesicle transport, hyphal growth, fibroblast adherence, virulence in mouse systemic infection; growth-regulated; caspofungin and hydrogen peroxide sensitivity	1.1054	0.64981	0.35105
898	orf19.6285	orf19.6285	CR_07650W	GLC7	Putative catalytic subunit of type 1 serine/threonine protein phosphatase; regulated by Shp1; induced in high iron; alternatively spliced intron in 5' UTR	1.21534	1.12701	0.71595
899	orf19.6285_RC	orf19.6285	CR_07650W	GLC7	Putative catalytic subunit of type 1 serine/threonine protein phosphatase; regulated by Shp1; induced in high iron; alternatively spliced intron in 5' UTR	1.27542	1.33003	0.73791
900	orf19.6302	orf19.6302	CR_04900C	PGA39	Putative GPI-anchored protein	-1.07966	-0.55275	0.70128
901	orf19.6302_RC	orf19.6302	CR_04900C	PGA39	Putative GPI-anchored protein	1.59064	3.5866	0.48881
902	orf19.6305	orf19.6305	CR_04880W	orf19.6305	Hydroxytrimethyllysine aldolase, the second enzyme in the carnitine biosynthesis pathway; rat catheter biofilm repressed	-1.00503	0.17769	0.64263
903	orf19.6305_RC	orf19.6305	CR_04880W	orf19.6305	Hydroxytrimethyllysine aldolase, the second enzyme in the carnitine biosynthesis pathway; rat catheter biofilm repressed	1.00534	0.22408	0.55921
904	orf19.6321	orf19.6321	C6_00160W	PGA48	Putative GPI-anchored adhesin-like protein; similar to S. cerevisiae Spi1p, which is induced at stationary phase; transcript induced in high iron; flow model biofilm induced; Spider biofilm repressed	1.01972	0.34305	0.52644
905	orf19.6321_RC	orf19.6321	C6_00160W	PGA48	Putative GPI-anchored adhesin-like protein; similar to S. cerevisiae Spi1p, which is induced at stationary phase; transcript induced in high iron; flow model biofilm induced; Spider biofilm repressed	1.11547	0.6905	0.09084
906	orf19.6365	orf19.6365	CR_08070W	PTP1	Phosphotyrosine-specific protein phosphatase; rat catheter biofilm induced	-1.03293	-0.03352	0.76661
907	orf19.6365_RC	orf19.6365	CR_08070W	PTP1	Phosphotyrosine-specific protein phosphatase; rat catheter biofilm induced	1.04969	0.44115	0.2719
908	orf19.6376	orf19.6376	CR_08160W	PTC5	Mitochondrial protein phosphatase of the Type 2C-related family (serine/threonine-specific), involved in drug response and cadmium tolerance	1.10903	0.66451	0.28409
909	orf19.6376_RC	orf19.6376	CR_08160W	PTC5	Mitochondrial protein phosphatase of the Type 2C-related family (serine/threonine-specific), involved in drug response and cadmium tolerance	1.19931	1.01565	0.35019
910	orf19.6407	orf19.6407	CR_08410W	orf19.6407	Ortholog(s) have role in ribosomal large subunit biogenesis and cytoplasm, cytosolic large ribosomal subunit, preribosome, large subunit precursor localization	-1.02542	0.0169	0.64517
911	orf19.6407_RC	orf19.6407	CR_08410W	orf19.6407	Ortholog(s) have role in ribosomal large subunit biogenesis and cytoplasm, cytosolic large ribosomal subunit, preribosome, large subunit precursor localization	1.05933	0.55306	0.46366
912	orf19.642	orf19.642	CR_05120W	orf19.642	Ortholog of C. dubliniensis CD36 : Cd36_30470, C. parapsilosis CDC317 : CPAR2_203380, Candida tenuis NRRL Y-1498 : CANTEDRAFT_117493 and Debaryomyces hansenii CBS767 : DEHA2G19228g	1.05743	0.53264	0.15379
913	orf19.642_RC	orf19.642	CR_05120W	orf19.642	Ortholog of C. dubliniensis CD36 : Cd36_30470, C. parapsilosis CDC317 : CPAR2_203380, Candida tenuis NRRL Y-1498 : CANTEDRAFT_117493 and Debaryomyces hansenii CBS767 : DEHA2G19228g	1.10405	0.64431	0.24444
914	orf19.643	orf19.643	CR_05100W	orf19.643	Ortholog(s) have role in apoptotic process, mitotic spindle elongation, sister chromatid biorientation, spindle assembly checkpoint	-1.02903	-0.27301	0.43456
915	orf19.643_RC	orf19.643	CR_05100W	orf19.643	Ortholog(s) have role in apoptotic process, mitotic spindle elongation, sister chromatid biorientation, spindle assembly checkpoint	1.03883	0.28854	0.74455
916	orf19.6472	orf19.6472	C7_02380C	CYP1	Peptidyl-prolyl cis-trans isomerase; cyclosporin A sensitive activity; soluble in hyphae; biofilm induced, macrophage-induced protein; downregulated upon treatment of biofilm with farnesol; present in exponential and stationary phase cells	1.03051	0.26398	0.85288
917	orf19.6472_RC	orf19.6472	C7_02380C	CYP1	Peptidyl-prolyl cis-trans isomerase; cyclosporin A sensitive activity; soluble in hyphae; biofilm induced, macrophage-induced protein; downregulated upon treatment of biofilm with farnesol; present in exponential and stationary phase cells	1.14925	1.07696	0.2704
918	orf19.6506	orf19.6506	C7_02110W	orf19.6506	Ortholog(s) have role in histone deacetylation, negative regulation of antisense RNA transcription, regulation of DNA-dependent DNA replication initiation, transcription elongation from RNA polymerase II promoter	1.20619	1.04134	0.28405
919	orf19.6506_RC	orf19.6506	C7_02110W	orf19.6506	Ortholog(s) have role in histone deacetylation, negative regulation of antisense RNA transcription, regulation of DNA-dependent DNA replication initiation, transcription elongation from RNA polymerase II promoter	1.14667	0.85682	0.3401
920	orf19.6514	orf19.6514	C7_02040C	CUP9	Transcription factor; represses SOK1 expression in response to farnesol inhibition; yeast-hypha switch repressed; ketoconazole-induced; Plc1-regulated; colony morphology-related Ssn6 regulation; Spider, flow model biofilm induced	-1.01263	-0.14277	0.18974
921	orf19.6514_RC	orf19.6514	C7_02040C	CUP9	Transcription factor; represses SOK1 expression in response to farnesol inhibition; yeast-hypha switch repressed; ketoconazole-induced; Plc1-regulated; colony morphology-related Ssn6 regulation; Spider, flow model biofilm induced	-1.16424	-1.13008
922	orf19.6537	orf19.6537	C7_01830W	orf19.6537	Ortholog(s) have role in chromosome segregation and nuclear MIS12/MIND complex, spindle pole localization	1.22511	1.11118	0.30575
923	orf19.6537_RC	orf19.6537	C7_01830W	orf19.6537	Ortholog(s) have role in chromosome segregation and nuclear MIS12/MIND complex, spindle pole localization	1.11753	0.84399	0.62932
924	orf19.6551.1	orf19.6551.1	C7_01730C	STE18	Protein similar to S. cerevisiae Ste18p; expressed in opaque or white MTLa/MTLa or MTLalpha/MTLalpha, but not MTLa/MTLalpha cells; MTLa1p, MTLalpha2p bind promoter region	1.14089	0.7916	0.36251
925	orf19.6551.1_RC	orf19.6551.1	C7_01730C	STE18	Protein similar to S. cerevisiae Ste18p; expressed in opaque or white MTLa/MTLa or MTLalpha/MTLalpha, but not MTLa/MTLalpha cells; MTLa1p, MTLalpha2p bind promoter region	1.10663	0.6548	0.52937
926	orf19.6568	orf19.6568	C7_01580W	SMC6	Putative structural maintenance of chromosomes (SMC) protein; Hap43-induced; cell-cycle regulated periodic mRNA expression; S. cerevisiae ortholog not cell-cycle regulated; Spider biofilm induced	-1.04168	0.03937	0.02798
927	orf19.6568_RC	orf19.6568	C7_01580W	SMC6	Putative structural maintenance of chromosomes (SMC) protein; Hap43-induced; cell-cycle regulated periodic mRNA expression; S. cerevisiae ortholog not cell-cycle regulated; Spider biofilm induced	-1.06572	-0.03072	0.189
928	orf19.6588	orf19.6588	C7_01410C	NBP2	Protein containing an SH3 domain; involved in vacuolar fusion in hyphae; mutants form multiple germ tubes; Spider biofilm induced	1.03989	0.46985	0.12968
929	orf19.6588_RC	orf19.6588	C7_01410C	NBP2	Protein containing an SH3 domain; involved in vacuolar fusion in hyphae; mutants form multiple germ tubes; Spider biofilm induced	1.0336	0.40771	0.19385
930	orf19.6589	orf19.6589	CR_09730C	SSF1	Protein involved in ribosome biogenesis; ortholog of S. cerevisiae Ssf1; Hap43-induced; rat catheter and Spider biofilm induced	1.03184	0.46551	0.60474
931	orf19.6589_RC	orf19.6589	CR_09730C	SSF1	Protein involved in ribosome biogenesis; ortholog of S. cerevisiae Ssf1; Hap43-induced; rat catheter and Spider biofilm induced	-1.00407	0.25188	0.59404
932	orf19.6594	orf19.6594	CR_09690C	PLB3	GPI-anchored cell surface phospholipase B; possibly secreted; fungal-specific (no mammalian homolog); induced by Tbf1; fluconazole-induced; possible essential gene (UAU1 method); Spider and flow model biofilm induced	-1.14535	-0.36567	0.8629
933	orf19.6594_RC	orf19.6594	CR_09690C	PLB3	GPI-anchored cell surface phospholipase B; possibly secreted; fungal-specific (no mammalian homolog); induced by Tbf1; fluconazole-induced; possible essential gene (UAU1 method); Spider and flow model biofilm induced	-1.08474	-0.12425	0.85054
934	orf19.6610	orf19.6610	CR_09520C	orf19.6610	Ortholog(s) have microtubule plus-end binding, structural constituent of cytoskeleton activity	1.06624	0.45189	0.32843
935	orf19.6610_RC	orf19.6610	CR_09520C	orf19.6610	Ortholog(s) have microtubule plus-end binding, structural constituent of cytoskeleton activity	1.08406	0.6517	0.73512
936	orf19.6638	orf19.6638	CR_05740C	PTC4	Type PP2C serine/threonine phosphatase; localized to mitochondria; mutation causes sensitivity to sodium, potassium and azole drugs; decreased expression in hyphae compared to yeast-form cells	1.02884	0.179	0.25986
937	orf19.6638_RC	orf19.6638	CR_05740C	PTC4	Type PP2C serine/threonine phosphatase; localized to mitochondria; mutation causes sensitivity to sodium, potassium and azole drugs; decreased expression in hyphae compared to yeast-form cells	-1.07306	-0.50582	0.64983
938	orf19.6645	orf19.6645	CR_05670C	HMO1	HMG-box transcription factor; binds upstream of hexose and ergosterol metabolism and cell cycle genes; activates pseudohyphal growth when expressed in S. cerevisiae; repressed in hyphae; Spider biofilm repressed	-1.4275	-1.92011	0.00759
939	orf19.6645_RC	orf19.6645	CR_05670C	HMO1	HMG-box transcription factor; binds upstream of hexose and ergosterol metabolism and cell cycle genes; activates pseudohyphal growth when expressed in S. cerevisiae; repressed in hyphae; Spider biofilm repressed	-1.33835	-1.6198	0.01548
940	orf19.6680	orf19.6680	C5_03680W	FGR27	Zn(II)2Cys6 transcription factor; transposon mutation affects filamentous growth; required for yeast cell adherence to silicone substrate; Spider biofilm induced	1.09554	0.79208	0.73705
941	orf19.6680_RC	orf19.6680	C5_03680W	FGR27	Zn(II)2Cys6 transcription factor; transposon mutation affects filamentous growth; required for yeast cell adherence to silicone substrate; Spider biofilm induced	1.15464	1.06423	0.8565
942	orf19.6753	orf19.6753	C3_07380W	orf19.6753	Protein with a predicted RING-type zinc finger; possibly an essential gene, disruptants not obtained by UAU1 method	-1.08166	-0.56696	0.13632
943	orf19.6753_RC	orf19.6753	C3_07380W	orf19.6753	Protein with a predicted RING-type zinc finger; possibly an essential gene, disruptants not obtained by UAU1 method	-1.04681	-0.31629
944	orf19.676	orf19.676	C1_11250W	orf19.676	Microtubule-binding protein of the cortical microtubule; delays exit from mitosis when the spindle is abnormally oriented; Spider biofilm repressed	-1.98153	-2.86823	0.02377
945	orf19.676_RC	orf19.676	C1_11250W	orf19.676	Microtubule-binding protein of the cortical microtubule; delays exit from mitosis when the spindle is abnormally oriented; Spider biofilm repressed	-1.82124	-2.49331	0.02945
946	orf19.6760	orf19.6760	C3_07320W	MDS3	TOR signaling pathway component; required for growth and hyphal formation at alkaline pH, for full virulence in a mouse model of systemic infection and for SD and Spider medium biofilm formation; role in chlamydospore formation	1.07912	0.67127	0.5809
947	orf19.6760_RC	orf19.6760	C3_07320W	MDS3	TOR signaling pathway component; required for growth and hyphal formation at alkaline pH, for full virulence in a mouse model of systemic infection and for SD and Spider medium biofilm formation; role in chlamydospore formation	1.00301	0.04456	0.97773
948	orf19.6763	orf19.6763	C3_07310C	SLK19	Alkaline-induced protein of plasma membrane; affects cell aggregation, cell wall; similar to S. cerevisiae Slk19p (a kinetochore protein with roles in mitosis, meiosis); required for wild-type virulence in mouse; macrophage-downregulated	-1.00597	0.25608	0.68651
949	orf19.6763_RC	orf19.6763	C3_07310C	SLK19	Alkaline-induced protein of plasma membrane; affects cell aggregation, cell wall; similar to S. cerevisiae Slk19p (a kinetochore protein with roles in mitosis, meiosis); required for wild-type virulence in mouse; macrophage-downregulated	1.10679	0.88936	0.11885
950	orf19.6781	orf19.6781	C3_07200C	ZFU2	Zn(II)2Cys6 transcription factor; regulator of yeast form adherence; mutants display increased colonization of mouse kidneys; required for yeast cell adherence to silicone substrate; Spider biofilm induced	1.0659	0.5126	0.40806
951	orf19.6781_RC	orf19.6781	C3_07200C	ZFU2	Zn(II)2Cys6 transcription factor; regulator of yeast form adherence; mutants display increased colonization of mouse kidneys; required for yeast cell adherence to silicone substrate; Spider biofilm induced	1.01558	0.26958	0.86689
952	orf19.6784	orf19.6784	C3_07160W	PGA32	Putative GPI-anchored adhesin-like protein; induced in high iron; Spider biofilm induced	1.07698	0.53294	0.29917
953	orf19.6784_RC	orf19.6784	C3_07160W	PGA32	Putative GPI-anchored adhesin-like protein; induced in high iron; Spider biofilm induced	1.11942	0.70634	0.14813
954	orf19.6792	orf19.6792	C3_07080W	RRD1	Putative peptidyl-prolyl cis/trans-isomerase; caspofungin induced	1.05909	0.59464	0.82788
955	orf19.6792_RC	orf19.6792	C3_07080W	RRD1	Putative peptidyl-prolyl cis/trans-isomerase; caspofungin induced	1.03821	0.48538	0.65057
956	orf19.681	orf19.681	C1_11210C	HAP43	CCAAT-binding factor-dependent transcription factor; repressor; also called CAP2; required for low iron response; similar to bZIP transcription factor AP-1; repressed by Sfu1; ciclopirox olamine induced; rat catheter, Spider biofilm induced	1.14858	0.82174	0.42297
957	orf19.681_RC	orf19.681	C1_11210C	HAP43	CCAAT-binding factor-dependent transcription factor; repressor; also called CAP2; required for low iron response; similar to bZIP transcription factor AP-1; repressed by Sfu1; ciclopirox olamine induced; rat catheter, Spider biofilm induced	1.05648	0.44671	0.86972
958	orf19.6810	orf19.6810	C3_06910C	orf19.6810	Ortholog(s) have protein serine/threonine phosphatase activity	1.03255	0.43784	0.1747
959	orf19.6810_RC	orf19.6810	C3_06910C	orf19.6810	Ortholog(s) have protein serine/threonine phosphatase activity	1.06402	0.44566	0.13891
960	orf19.6817	orf19.6817	C3_06850W	FCR1	Transcription factor; repressor of fluconazole/ketoconazole/brefeldin A resistance; Tn mutation enhances filamentation; partially rescues S. cerevisiae pdr1 pdr3 fluconazole sensitivity; rat catheter biofilm induced/Spider biofilm repressed	-1.04744	-0.05269	0.59883
961	orf19.6817_RC	orf19.6817	C3_06850W	FCR1	Transcription factor; repressor of fluconazole/ketoconazole/brefeldin A resistance; Tn mutation enhances filamentation; partially rescues S. cerevisiae pdr1 pdr3 fluconazole sensitivity; rat catheter biofilm induced/Spider biofilm repressed	-1.13699	-0.8776	0.72773
962	orf19.6821	orf19.6821	C3_06810W	orf19.6821	Ortholog(s) have ubiquitin-protein ligase activity	-1.0343	0.07942	0.89416
963	orf19.6821_RC	orf19.6821	C3_06810W	orf19.6821	Ortholog(s) have ubiquitin-protein ligase activity	1.06205	0.57274	0.42936
964	orf19.6824	orf19.6824	C3_06790W	TRY6	Helix-loop-helix transcription factor; regulator of yeast form adherence; required for yeast cell adherence to silicone substrate; Spider and F-12/CO2 biofilm induced; repressed by alpha pheromone in SpiderM medium	1.14512	0.80823	0.63959
965	orf19.6824_RC	orf19.6824	C3_06790W	TRY6	Helix-loop-helix transcription factor; regulator of yeast form adherence; required for yeast cell adherence to silicone substrate; Spider and F-12/CO2 biofilm induced; repressed by alpha pheromone in SpiderM medium	1.10767	0.65903	0.73241
966	orf19.684	orf19.684	C6_01920C	orf19.684	Putative transcription factor with zinc finger DNA-binding motif; heterozygous null mutant exhibits hypersensitivity to parnafungin and cordycepin in the C. albicans fitness test	1.03086	0.35974	0.37323
967	orf19.684_RC	orf19.684	C6_01920C	orf19.684	Putative transcription factor with zinc finger DNA-binding motif; heterozygous null mutant exhibits hypersensitivity to parnafungin and cordycepin in the C. albicans fitness test	1.01781	0.21285	0.61773
968	orf19.6850	orf19.6850	C1_04560W	orf19.6850	Putative transcription factor with C3HC4 zinc finger DNA-binding motif; mutants are viable	-1.0311	-0.02001	0.10642
969	orf19.6850_RC	orf19.6850	C1_04560W	orf19.6850	Putative transcription factor with C3HC4 zinc finger DNA-binding motif; mutants are viable	1.06278	0.47448	0.49103
970	orf19.6851	orf19.6851	C1_04570C	CHL4	Protein described as having role in chromosome segregation; RNA abundance regulated by tyrosol and cell density	-1.0063	-0.08314	0.67138
971	orf19.6851_RC	orf19.6851	C1_04570C	CHL4	Protein described as having role in chromosome segregation; RNA abundance regulated by tyrosol and cell density	1.18482	1.27296	0.08687
972	orf19.6874	orf19.6874	C2_05640W	orf19.6874	Putative helix-loop-helix (HLH) transcription factor with a role in filamentous growth	-1.24767	-1.61669	0.03906
973	orf19.6874_RC	orf19.6874	C2_05640W	orf19.6874	Putative helix-loop-helix (HLH) transcription factor with a role in filamentous growth	-1.08529	-0.68194	0.1204
974	orf19.6885	orf19.6885	C2_05740W	SPO7	Putative regulatory subunit of Nem1-Spo7 phosphatase holoenzyme that regulates nuclear growth by controling phospholipid biosynthesis; induced by alpha pheromone in SpiderM medium	-1.01934	0.12862	0.61097
975	orf19.6885_RC	orf19.6885	C2_05740W	SPO7	Putative regulatory subunit of Nem1-Spo7 phosphatase holoenzyme that regulates nuclear growth by controling phospholipid biosynthesis; induced by alpha pheromone in SpiderM medium	1.03957	0.32135	0.90402
976	orf19.6889	orf19.6889	C2_05780C	MKK2	Ortholog of S. cerevisiae Mkk2; MAP kinase kinase involved in signal transduction; macrophage-downregulated; mutants are viable and hypersensitive to caspofungin	-1.05535	-0.04151	0.0614
977	orf19.6889_RC	orf19.6889	C2_05780C	MKK2	Ortholog of S. cerevisiae Mkk2; MAP kinase kinase involved in signal transduction; macrophage-downregulated; mutants are viable and hypersensitive to caspofungin	1.0328	0.3727	0.31172
978	orf19.6901	orf19.6901	C7_01190W	orf19.6901	Ortholog(s) have exoribonuclease activator activity, m7G(5')pppN diphosphatase activity	1.07841	0.58016	0.57564
979	orf19.6901_RC	orf19.6901	C7_01190W	orf19.6901	Ortholog(s) have exoribonuclease activator activity, m7G(5')pppN diphosphatase activity	1.17794	1.06037	0.72875
980	orf19.6915	orf19.6915	C7_01340W	MRE11	Putative DNA double-strand break repair factor; involved in response to oxidative stress and drug resistance	1.03956	0.42948	0.83899
981	orf19.6915_RC	orf19.6915	C7_01340W	MRE11	Putative DNA double-strand break repair factor; involved in response to oxidative stress and drug resistance	1.01147	0.17918	0.72749
982	orf19.6926	orf19.6926	C3_03890W	CSC25	Guanyl-nucleotide exchange factor; activator of Ras/adenylyl cyclase pathway; functional homolog of S. cerevisiae Cdc25p; commonly called Cdc25; transposon mutation affects filamentous growth	1.06264	0.51059	0.14294
983	orf19.6926_RC	orf19.6926	C3_03890W	CSC25	Guanyl-nucleotide exchange factor; activator of Ras/adenylyl cyclase pathway; functional homolog of S. cerevisiae Cdc25p; commonly called Cdc25; transposon mutation affects filamentous growth	1.22735	1.11936	0.13016
984	orf19.6928	orf19.6928	C3_03870C	SAP9	Secreted aspartyl protease; roles in adhesion, cell surface integrity; induced by antifungal drugs, stationary phase, or in white-phase cells; farnesol-downregulated in biofilm; autocatalytic processing; GPI-anchor; Spider biofilm induced	-1.04298	0.05722	0.66043
985	orf19.6928_RC	orf19.6928	C3_03870C	SAP9	Secreted aspartyl protease; roles in adhesion, cell surface integrity; induced by antifungal drugs, stationary phase, or in white-phase cells; farnesol-downregulated in biofilm; autocatalytic processing; GPI-anchor; Spider biofilm induced	-1.0365	0.1441	0.55452
986	orf19.6933	orf19.6933	C3_03830W	orf19.6933	Ortholog(s) have peptidyl-prolyl cis-trans isomerase activity, protein phosphatase type 2A regulator activity	-1.04641	0.10987	0.18612
987	orf19.6933_RC	orf19.6933	C3_03830W	orf19.6933	Ortholog(s) have peptidyl-prolyl cis-trans isomerase activity, protein phosphatase type 2A regulator activity	-1.13662	-0.33919	0.10774
988	orf19.6936	orf19.6936	C3_03810W	RAD53	Protein involved in regulation of DNA-damage-induced filamentous growth; putative component of cell cycle checkpoint; ortholog of S. cerevisiae Rad53p, protein kinase required for cell-cycle arrest in response to DNA damage	-2.09469	-3.84909	0.01391
989	orf19.6936_RC	orf19.6936	C3_03810W	RAD53	Protein involved in regulation of DNA-damage-induced filamentous growth; putative component of cell cycle checkpoint; ortholog of S. cerevisiae Rad53p, protein kinase required for cell-cycle arrest in response to DNA damage	-1.99801	-3.7999	0.00142
990	orf19.696	orf19.696	CR_06610W	STE2	Receptor for alpha factor mating pheromone, MFalpha; required for a-type cells to respond to alpha factor, for opaque a-form mating and white a-form response; possible Kex2p substrate; a-specific, alpha-factor induced, A1p-Alpha2p repressed	1.03591	0.46192	0.82574
991	orf19.696_RC	orf19.696	CR_06610W	STE2	Receptor for alpha factor mating pheromone, MFalpha; required for a-type cells to respond to alpha factor, for opaque a-form mating and white a-form response; possible Kex2p substrate; a-specific, alpha-factor induced, A1p-Alpha2p repressed	1.12403	0.85929	0.23703
992	orf19.6980	orf19.6980	C3_05420W	orf19.6980	Has domain(s) with predicted ATP binding, protein tyrosine kinase activity and role in protein phosphorylation	-1.02336	0.15977	0.40842
993	orf19.6980_RC	orf19.6980	C3_05420W	orf19.6980	Has domain(s) with predicted ATP binding, protein tyrosine kinase activity and role in protein phosphorylation	-1.00286	0.24495	0.43592
994	orf19.6987	orf19.6987	C3_05520C	DNM1	Putative dynamin-related GTPase; transcript upregulated inbRHE model of oral candidiasis; transcript regulated by Nrg1, Mig1, and Tup1	-1.01303	-0.06518	0.92213
995	orf19.6987_RC	orf19.6987	C3_05520C	DNM1	Putative dynamin-related GTPase; transcript upregulated inbRHE model of oral candidiasis; transcript regulated by Nrg1, Mig1, and Tup1	-1.08288	-0.57557	0.73127
996	orf19.6995	orf19.6995	C3_05600W	ATO6	Putative fungal-specific transmembrane protein	-1.04454	0.10793	0.72198
997	orf19.6995_RC	orf19.6995	C3_05600W	ATO6	Putative fungal-specific transmembrane protein	-1.01056	0.23263	0.3694
998	orf19.6997	orf19.6997	C3_05620W	ATO5	Putative fungal-specific transmembrane protein	1.10545	0.85208	0.10417
999	orf19.6997_RC	orf19.6997	C3_05620W	ATO5	Putative fungal-specific transmembrane protein	1.1145	0.87512	0.12744
1000	orf19.7001	orf19.7001	C3_05650W	YCK2	Plasma membrane protein similar to S. cerevisiae casein kinase I, Yck2p; null mutant has defect in damaging oral epithelial cells and in hyphal branching; transcription is activated in weak acid stress or on contact with host cells	-2.28817	-4.00269	0.00597
1001	orf19.7001_RC	orf19.7001	C3_05650W	YCK2	Plasma membrane protein similar to S. cerevisiae casein kinase I, Yck2p; null mutant has defect in damaging oral epithelial cells and in hyphal branching; transcription is activated in weak acid stress or on contact with host cells	-1.85665	-2.99838	0.00612
1002	orf19.7017	orf19.7017	C7_00970C	YOX1	Putative homeodomain-containing transcription factor; transcriptional repressor; periodic mRNA expression, peak at cell-cycle G1/S phase	1.18369	1.28832	0.37626
1003	orf19.7017_RC	orf19.7017	C7_00970C	YOX1	Putative homeodomain-containing transcription factor; transcriptional repressor; periodic mRNA expression, peak at cell-cycle G1/S phase	1.06115	0.48823	0.78212
1004	orf19.703	orf19.703	CR_06690C	orf19.703	Ortholog(s) have 2',3'-cyclic-nucleotide 3'-phosphodiesterase activity, role in cyclic nucleotide metabolic process and clathrin-coated vesicle localization	1.09195	0.59487	0.23262
1005	orf19.703_RC	orf19.703	CR_06690C	orf19.703	Ortholog(s) have 2',3'-cyclic-nucleotide 3'-phosphodiesterase activity, role in cyclic nucleotide metabolic process and clathrin-coated vesicle localization	1.14751	0.81756	0.15047
1006	orf19.7033	orf19.7033	C7_00840C	orf19.7033	Putative dual specificity protein phosphatase, similar to S. cerevisiae Pps1p	-1.08427	-0.10209	0.99634
1007	orf19.7033_RC	orf19.7033	C7_00840C	orf19.7033	Putative dual specificity protein phosphatase, similar to S. cerevisiae Pps1p	-1.10088	-0.17808	0.83541
1008	orf19.7044	orf19.7044	C7_00740W	RIM15	Ortholog(s) have protein kinase activity and role in age-dependent response to oxidative stress involved in chronological cell aging, conidiophore development, hyphal growth, protein phosphorylation, regulation of meiosis	1.05439	0.43784	0.21228
1009	orf19.7044_RC	orf19.7044	C7_00740W	RIM15	Ortholog(s) have protein kinase activity and role in age-dependent response to oxidative stress involved in chronological cell aging, conidiophore development, hyphal growth, protein phosphorylation, regulation of meiosis	-1.02647	0.08297	0.85443
1010	orf19.7081	orf19.7081	C7_00390W	SPL1	Protein similar to S. cerevisiae Spl1p, which is involved in tRNA splicing; member of pyridoxal-phosphate-dependent aminotransferase protein family; predicted to be essential	1.03689	0.36272	0.46805
1011	orf19.7081_RC	orf19.7081	C7_00390W	SPL1	Protein similar to S. cerevisiae Spl1p, which is involved in tRNA splicing; member of pyridoxal-phosphate-dependent aminotransferase protein family; predicted to be essential	1.01937	0.36967	0.5047
1012	orf19.71	orf19.71	C1_03690W	orf19.71	Ortholog(s) have role in ER to Golgi vesicle-mediated transport, protein secretion and COPII vesicle coat, Golgi membrane, cell division site, cell tip, cis-Golgi network, cytosol, nucleus localization	1.03108	0.39414	0.19243
1013	orf19.71_RC	orf19.71	C1_03690W	orf19.71	Ortholog(s) have role in ER to Golgi vesicle-mediated transport, protein secretion and COPII vesicle coat, Golgi membrane, cell division site, cell tip, cis-Golgi network, cytosol, nucleus localization	-1.06506	-0.04628	0.01575
1014	orf19.7105	orf19.7105	C7_00180W	FAR1	Protein involved in regulation of pheromone-mediated mating; repressed by A1p and Alpha2p in white-phase cells; null mutant shows no pheromone response in opaque cells; overexpression causes enhanced pheromone response and cell cycle arrest	-1.01453	0.13549	0.54482
1015	orf19.7105_RC	orf19.7105	C7_00180W	FAR1	Protein involved in regulation of pheromone-mediated mating; repressed by A1p and Alpha2p in white-phase cells; null mutant shows no pheromone response in opaque cells; overexpression causes enhanced pheromone response and cell cycle arrest	-1.08437	-0.09955	0.2856
1016	orf19.7114	orf19.7114	C7_00090C	CSA1	Surface antigen on elongating hyphae and buds; strain variation in repeat number; ciclopirox, filament induced, alkaline induced by Rim101; Efg1-, Cph1, Hap43-regulated; required for WT RPMI biofilm formation; Bcr1-induced in a/a biofilms	-1.14606	-0.40677	0.82138
1017	orf19.7114_RC	orf19.7114	C7_00090C	CSA1	Surface antigen on elongating hyphae and buds; strain variation in repeat number; ciclopirox, filament induced, alkaline induced by Rim101; Efg1-, Cph1, Hap43-regulated; required for WT RPMI biofilm formation; Bcr1-induced in a/a biofilms	-1.26176	-0.83969	0.81834
1018	orf19.7115	orf19.7115	C7_00080C	SAC7	Putative GTPase activating protein (GAP) for Rho1; repressed upon adherence to polystyrene; macrophage/pseudohyphal-repressed; transcript is upregulated in RHE model of oral candidiasis and in clinical oral candidiasis	1.14984	0.94381	0.38589
1019	orf19.7115_RC	orf19.7115	C7_00080C	SAC7	Putative GTPase activating protein (GAP) for Rho1; repressed upon adherence to polystyrene; macrophage/pseudohyphal-repressed; transcript is upregulated in RHE model of oral candidiasis and in clinical oral candidiasis	1.1932	1.12139	0.42222
1020	orf19.7150	orf19.7150	C7_04230W	NRG1	Transcription factor/repressor; regulates chlamydospore formation/hyphal gene induction/virulence and rescue/stress response genes; effects both Tup1 dependent and independent regulation; flow model biofilm induced; Spider biofilm repressed	1.08593	0.72468	0.09447
1021	orf19.7150_RC	orf19.7150	C7_04230W	NRG1	Transcription factor/repressor; regulates chlamydospore formation/hyphal gene induction/virulence and rescue/stress response genes; effects both Tup1 dependent and independent regulation; flow model biofilm induced; Spider biofilm repressed	1.14479	0.98415	0.13475
1022	orf19.718	orf19.718	CR_06480C	RRN11	Putative RNA polymerase I subunit; rat catheter biofilm induced; Spider biofilm induced	-1.00941	0.19283	0.90158
1023	orf19.718_RC	orf19.718	CR_06480C	RRN11	Putative RNA polymerase I subunit; rat catheter biofilm induced; Spider biofilm induced	1.05381	0.473	0.35893
1024	orf19.719	orf19.719	CR_06470W	orf19.719	Ortholog(s) have ubiquitin-protein ligase activity	1.00232	0.28158	0.52438
1025	orf19.719_RC	orf19.719	CR_06470W	orf19.719	Ortholog(s) have ubiquitin-protein ligase activity	1.06356	0.5818	0.25595
1026	orf19.7195	orf19.7195	C7_03870W	RAD6	Functional ortholog of S. cerevisiae Rad6; negative regulator of hyphal growth; required for wild-type UV resistance; acts in pathway with Efg1; ; transcript is UV-induced, slightly repressed during hyphal growth; gene has two introns	-1.04935	-0.3618	0.08406
1027	orf19.7195_RC	orf19.7195	C7_03870W	RAD6	Functional ortholog of S. cerevisiae Rad6; negative regulator of hyphal growth; required for wild-type UV resistance; acts in pathway with Efg1; ; transcript is UV-induced, slightly repressed during hyphal growth; gene has two introns	1.11083	0.83847	0.59372
1028	orf19.7208	orf19.7208	C1_14010W	CSK1	Putative mitogen-activated protein (MAP) kinase with an unknown role; null mutant produces wrinkled colonies; similar to S. cerevisiae Smk1p, which is a protein kinase required for sporulation	1.20611	1.46837	0.23042
1029	orf19.7208_RC	orf19.7208	C1_14010W	CSK1	Putative mitogen-activated protein (MAP) kinase with an unknown role; null mutant produces wrinkled colonies; similar to S. cerevisiae Smk1p, which is a protein kinase required for sporulation	1.11358	0.85738	0.64614
1030	orf19.7221	orf19.7221	C1_14140C	SET3	NAD-dependent histone deacetylase; mutations affect filamentous growth; genetic evidence suggests Set3/Hos2 function as a complex to regulate white-opaque switching, morphogenesis, and virulence; flow model biofilm induced	-1.02644	0.17255	0.3537
1031	orf19.7221_RC	orf19.7221	C1_14140C	SET3	NAD-dependent histone deacetylase; mutations affect filamentous growth; genetic evidence suggests Set3/Hos2 function as a complex to regulate white-opaque switching, morphogenesis, and virulence; flow model biofilm induced	-1.04762	0.0713	0.21487
1032	orf19.7227	orf19.7227	C1_14190C	orf19.7227	Protein phosphatase inhibitor; Hap43-repressed; homozygous Tn insertion decreases colony wrinkling but does not block hyphal growth in liquid media; mutation confers hypersensitivity to toxic ergosterol analog; Spider biofilm induced	-1.07653	-0.53057
1033	orf19.7227_RC	orf19.7227	C1_14190C	orf19.7227	Protein phosphatase inhibitor; Hap43-repressed; homozygous Tn insertion decreases colony wrinkling but does not block hyphal growth in liquid media; mutation confers hypersensitivity to toxic ergosterol analog; Spider biofilm induced	1.00448	0.06814	0.68131
1034	orf19.723	orf19.723	CR_06440C	BCR1	Transcription factor; regulates a/alpha biofilm formation, matrix, cell-surface-associated genes; confers adherence, impermeability, impenetrability, fluconazole resistance; Tup1/Tec1/Mnl1-regulated; mRNA binds She3; Spider biofilm induced	1.09349	0.71802	0.41614
1035	orf19.723_RC	orf19.723	CR_06440C	BCR1	Transcription factor; regulates a/alpha biofilm formation, matrix, cell-surface-associated genes; confers adherence, impermeability, impenetrability, fluconazole resistance; Tup1/Tec1/Mnl1-regulated; mRNA binds She3; Spider biofilm induced	1.35556	2.36251	0.03531
1036	orf19.7234	orf19.7234	C1_14240W	orf19.7234	Putative RSC chromatin remodeling complex component; possibly an essential gene, disruptants not obtained by UAU1 method	1.03641	0.36065	0.8157
1037	orf19.7234_RC	orf19.7234	C1_14240W	orf19.7234	Putative RSC chromatin remodeling complex component; possibly an essential gene, disruptants not obtained by UAU1 method	-1.02926	0.07079	0.40295
1038	orf19.7250	orf19.7250	C1_14350W	orf19.7250	Protein of unknown function; rat catheter and Spider biofilm induced	1.03135	0.44852	0.70289
1039	orf19.7250_RC	orf19.7250	C1_14350W	orf19.7250	Protein of unknown function; rat catheter and Spider biofilm induced	1.09113	0.73324	0.23063
1040	orf19.7251	orf19.7251	C1_14360C	WSC4	Putative cell wall integrity and stress response subunit 4 precursor; transcription is specific to white cell type	-1.22184	-1.64784	0.15509
1041	orf19.7251_RC	orf19.7251	C1_14360C	WSC4	Putative cell wall integrity and stress response subunit 4 precursor; transcription is specific to white cell type	-1.09188	-0.63892	0.44402
1042	orf19.726	orf19.726	CR_06420W	PPZ1	Protein phosphatase Z; type 1 family serine/threonine specific protein phosphatase involved in cation homeostasis and cell wall integrity	-1.09427	-0.65567	0.35034
1043	orf19.726_RC	orf19.726	CR_06420W	PPZ1	Protein phosphatase Z; type 1 family serine/threonine specific protein phosphatase involved in cation homeostasis and cell wall integrity	-1.05289	-0.36062	0.62693
1044	orf19.7281	orf19.7281	CR_08860W	PDK2	Putative pyruvate dehydrogenase kinase; mutation confers hypersensitivity to amphotericin B	1.09151	0.59308	0.07548
1045	orf19.7281_RC	orf19.7281	CR_08860W	PDK2	Putative pyruvate dehydrogenase kinase; mutation confers hypersensitivity to amphotericin B	-1.03775	0.03394	0.35287
1046	orf19.7282	orf19.7282	CR_08870W	PEX13	Protein required for peroxisomal protein import mediated by PTS1 and PTS2 targeting sequences; transcript induced in an RHE model of oral candidiasis; Hap43-repressed gene	1.01575	0.36009	0.91854
1047	orf19.7282_RC	orf19.7282	CR_08870W	PEX13	Protein required for peroxisomal protein import mediated by PTS1 and PTS2 targeting sequences; transcript induced in an RHE model of oral candidiasis; Hap43-repressed gene	1.09806	0.82812	0.37317
1048	orf19.7308	orf19.7308	CR_09120C	TUB1	Alpha-tubulin; gene has intron; complements cold-sensitivity of S. cerevisiae tub1 mutant; C. albicans has single alpha-tubulin gene, whereas S. cerevisiae has two (TUB1, TUB3); farnesol-upregulated in biofilm; sumoylation target	-1.10666	-0.6562	0.03053
1049	orf19.7308_RC	orf19.7308	CR_09120C	TUB1	Alpha-tubulin; gene has intron; complements cold-sensitivity of S. cerevisiae tub1 mutant; C. albicans has single alpha-tubulin gene, whereas S. cerevisiae has two (TUB1, TUB3); farnesol-upregulated in biofilm; sumoylation target	-1.05524	-0.37865	0.47499
1050	orf19.7310	orf19.7310	CR_09140C	orf19.7310	Protein with a role in directing meiotic recombination events to homologous chromatids; induced by ciclopirox olamine; positively regulated by Sfu1; Hog1, fluconazole-repressed; Hap43-induced; Spider biofilm induced	1.03487	0.45615	0.00824
1051	orf19.7310_RC	orf19.7310	CR_09140C	orf19.7310	Protein with a role in directing meiotic recombination events to homologous chromatids; induced by ciclopirox olamine; positively regulated by Sfu1; Hog1, fluconazole-repressed; Hap43-induced; Spider biofilm induced	1.07145	0.67278	0.03942
1052	orf19.7317	orf19.7317	CR_09200C	UGA33	Zinc-finger transcription factor; similar to S. cerevisiae Uga3 which regulates gamma-aminobutyrate metabolism gene expression; required for yeast cell adherence to silicone substrate; rat catheter biofilm induced	1.07079	0.5071	0.01795
1053	orf19.7317_RC	orf19.7317	CR_09200C	UGA33	Zinc-finger transcription factor; similar to S. cerevisiae Uga3 which regulates gamma-aminobutyrate metabolism gene expression; required for yeast cell adherence to silicone substrate; rat catheter biofilm induced	1.02275	0.30662	0.44031
1054	orf19.7319	orf19.7319	CR_09210W	SUC1	Zinc-finger transcription factor; regulates alpha-glucosidase exression; complements S. cerevisiae suc2 for sucrose utilization and mal13 maltase defect; required for yeast cell adherence to silicone substrate; rat catheter biofilm induced	1.06689	0.64203	0.9186
1055	orf19.7319_RC	orf19.7319	CR_09210W	SUC1	Zinc-finger transcription factor; regulates alpha-glucosidase exression; complements S. cerevisiae suc2 for sucrose utilization and mal13 maltase defect; required for yeast cell adherence to silicone substrate; rat catheter biofilm induced	1.05016	0.51963	0.51293
1056	orf19.7355	orf19.7355	C3_05740C	SSN8	Ortholog of S. cerevisiae Ssn8; a component of RNA polymerase II holoenzyme; mutants are viable and are sensitive to hydrogen peroxide medium	1.09938	0.62529	0.75289
1057	orf19.7355_RC	orf19.7355	C3_05740C	SSN8	Ortholog of S. cerevisiae Ssn8; a component of RNA polymerase II holoenzyme; mutants are viable and are sensitive to hydrogen peroxide medium	1.09128	0.62995	0.94353
1058	orf19.7359	orf19.7359	C3_05780C	CRZ1	Calcineurin-regulated C2H2 transcription factor; role in maintenance of membrane integrity, azole tolerance; not required for mouse virulence; repressed by low iron; regulates Ca++ influx during alkaline pH response; Spider biofilm induced	-1.15382	-0.44177	0.14616
1059	orf19.7359_RC	orf19.7359	C3_05780C	CRZ1	Calcineurin-regulated C2H2 transcription factor; role in maintenance of membrane integrity, azole tolerance; not required for mouse virulence; repressed by low iron; regulates Ca++ influx during alkaline pH response; Spider biofilm induced	-1.23841	-0.75924	0.10901
1060	orf19.7372	orf19.7372	C3_05920W	MRR1	Putative Zn(II)2Cys6 transcription factor; regulator of MDR1 transcription; gain-of-function mutations cause upregulation of MDR1 (a plasma membrane multidrug efflux pump) and multidrug resistance; Hap43-induced	-1.05501	-0.04006	0.70302
1061	orf19.7372_RC	orf19.7372	C3_05920W	MRR1	Putative Zn(II)2Cys6 transcription factor; regulator of MDR1 transcription; gain-of-function mutations cause upregulation of MDR1 (a plasma membrane multidrug efflux pump) and multidrug resistance; Hap43-induced	-1.04849	-0.01225	0.65919
1062	orf19.7374	orf19.7374	C3_05930W	CTA4	Zn(II)2Cys6 transcription factor; induced by nitric oxide; induced by Mnl1 under weak acid stress; repressed upon adherence to polystyrene; Hap43-repressed; Spider biofilm induced	-1.13109	-0.30284	0.10585
1063	orf19.7374_RC	orf19.7374	C3_05930W	CTA4	Zn(II)2Cys6 transcription factor; induced by nitric oxide; induced by Mnl1 under weak acid stress; repressed upon adherence to polystyrene; Hap43-repressed; Spider biofilm induced	-1.26431	-0.8521	0.08744
1064	orf19.7385	orf19.7385	C3_06040W	orf19.7385	CCCH zinc finger protein; Spider biofilm induced	1.14595	0.84468	0.06127
1065	orf19.7385_RC	orf19.7385	C3_06040W	orf19.7385	CCCH zinc finger protein; Spider biofilm induced	1.01117	0.33942	0.42764
1066	orf19.7388	orf19.7388	C3_06070C	PBS2	MAPK kinase (MAPKK); role in osmotic and oxidative stress responses, oxidative stress adaptation; required for stress regulation of Hog1p localization and activity; functional homolog of S. cerevisiae Pbs2p	1.02856	0.24947
1067	orf19.7388_RC	orf19.7388	C3_06070C	PBS2	MAPK kinase (MAPKK); role in osmotic and oxidative stress responses, oxidative stress adaptation; required for stress regulation of Hog1p localization and activity; functional homolog of S. cerevisiae Pbs2p	1.06958	0.54882	0.64995
1068	orf19.7402	orf19.7402	C3_06300W	DOT1	Putative modulator of white-opaque switching	1.06632	0.48831	0.78902
1069	orf19.7402_RC	orf19.7402	C3_06300W	DOT1	Putative modulator of white-opaque switching	1.18243	1.03993	0.70911
1070	orf19.7414	orf19.7414	C3_06190C	ALS6	ALS family protein; expression in S. cerevisiae confers adhesion to gelatin; macrophage-induced gene; N-terminal adhesion domain; ALS family includes cell-surface glycoproteins, some with adhesin function	-1.02905	0.07171	0.60967
1071	orf19.7414_RC	orf19.7414	C3_06190C	ALS6	ALS family protein; expression in S. cerevisiae confers adhesion to gelatin; macrophage-induced gene; N-terminal adhesion domain; ALS family includes cell-surface glycoproteins, some with adhesin function	-1.04333	0.00988	0.73535
1072	orf19.7417	orf19.7417	C3_06180C	TSA1	TSA/alkyl hydroperoxide peroxidase C (AhPC) family protein; similar to thiol-dependent peroxidases of oxidative stress signaling; antigenic; hyphal surface, nucleus; yeast-form nucleus, cytoplasm; biofilm, phagocytosis, peroxide induced	-1.07309	-0.62408	0.71069
1073	orf19.7417_RC	orf19.7417	C3_06180C	TSA1	TSA/alkyl hydroperoxide peroxidase C (AhPC) family protein; similar to thiol-dependent peroxidases of oxidative stress signaling; antigenic; hyphal surface, nucleus; yeast-form nucleus, cytoplasm; biofilm, phagocytosis, peroxide induced	-1.00164	0.02134
1074	orf19.7472	orf19.7472	CR_00610W	IFF4	Adhesin-like cell surface protein; putative GPI-anchor; null mutant germ tubes show decreased adhesion to plastic substrate; mutants are viable; Hap43-repressed gene	-1.26398	-0.92652	0.62333
1075	orf19.7472_RC	orf19.7472	CR_00610W	IFF4	Adhesin-like cell surface protein; putative GPI-anchor; null mutant germ tubes show decreased adhesion to plastic substrate; mutants are viable; Hap43-repressed gene	-1.19266	-0.6263	0.70753
1076	orf19.7473	orf19.7473	CR_00600C	orf19.7473	Ortholog(s) have role in endocytosis and actin cortical patch, cellular bud neck, cytoplasm localization	-1.07175	-0.49653
1077	orf19.7473_RC	orf19.7473	CR_00600C	orf19.7473	Ortholog(s) have role in endocytosis and actin cortical patch, cellular bud neck, cytoplasm localization	-1.07188	-0.56272	0.67952
1078	orf19.7504	orf19.7504	CR_00290W	orf19.7504	Ortholog of S. cerevisiae Rts3; a component of the protein phosphatase type 2A complex; Plc1-regulated; induced in core caspofungin response; Spider biofilm induced	1.01175	0.12333	0.7202
1079	orf19.7504_RC	orf19.7504	CR_00290W	orf19.7504	Ortholog of S. cerevisiae Rts3; a component of the protein phosphatase type 2A complex; Plc1-regulated; induced in core caspofungin response; Spider biofilm induced	-1.12628	-0.97463	0.2589
1080	orf19.7510	orf19.7510	CR_00260W	KIN2	Protein with similarity to S. cerevisiae Kin2p, transcription is positively regulated by Tbf1	-1.14995	-0.55521	0.85677
1081	orf19.7510_RC	orf19.7510	CR_00260W	KIN2	Protein with similarity to S. cerevisiae Kin2p, transcription is positively regulated by Tbf1	-1.15064	-0.51377	0.79984
1082	orf19.7517	orf19.7517	CR_00180C	CHT1	Chitinase; putative N-terminal catalytic domain; has secretory signal sequence; lacks S/T region and N-glycosylation motifs of Chs2p and Chs3p; alkaline downregulated; expression not detected in yeast-form or hyphal cells	-1.00237	0.22858	0.93679
1083	orf19.7517_RC	orf19.7517	CR_00180C	CHT1	Chitinase; putative N-terminal catalytic domain; has secretory signal sequence; lacks S/T region and N-glycosylation motifs of Chs2p and Chs3p; alkaline downregulated; expression not detected in yeast-form or hyphal cells	-1.02086	0.14762	0.85557
1084	orf19.7518	orf19.7518	CR_00170W	ZCF38	Putative Zn(II)2Cys6 transcription factor	-1.13774	-0.42057	0.25898
1085	orf19.7518_RC	orf19.7518	CR_00170W	ZCF38	Putative Zn(II)2Cys6 transcription factor	-1.08331	-0.13291	0.586
1086	orf19.7547	orf19.7547	CR_09750C	orf19.7547	Ortholog(s) have phosphatidylinositol-3-phosphate binding, ubiquitin-protein ligase activity, role in protein ubiquitination and cytosol, fungal-type vacuole membrane, late endosome, nucleus localization	-1.11011	-0.76568	0.53071
1087	orf19.7547_RC	orf19.7547	CR_09750C	orf19.7547	Ortholog(s) have phosphatidylinositol-3-phosphate binding, ubiquitin-protein ligase activity, role in protein ubiquitination and cytosol, fungal-type vacuole membrane, late endosome, nucleus localization	1.06991	0.55117	0.55145
1088	orf19.7583	orf19.7583	CR_10070C	ZCF39	Zn(II)2Cys6 transcription factor; mutants are viable; filament induced; required for yeast cell adherence to silicone substrate; Spider biofilm induced	-1.04441	-0.18009	0.98688
1089	orf19.7583_RC	orf19.7583	CR_10070C	ZCF39	Zn(II)2Cys6 transcription factor; mutants are viable; filament induced; required for yeast cell adherence to silicone substrate; Spider biofilm induced	1.04899	0.52941	0.21899
1090	orf19.7609	orf19.7609	CR_10330W	PGA11	Putative GPI-anchored protein	-1.16383	-0.44538	0.86858
1091	orf19.7609_RC	orf19.7609	CR_10330W	PGA11	Putative GPI-anchored protein	-1.11888	-0.22031	0.79491
1092	orf19.7617	orf19.7617	CR_10400W	orf19.7617	Ortholog(s) have peptide alpha-N-acetyltransferase activity, role in N-terminal protein amino acid acetylation, histone acetylation and NatA complex, cytosol, cytosolic ribosome, nucleus localization	1.04552	0.43759	0.26215
1093	orf19.7617_RC	orf19.7617	CR_10400W	orf19.7617	Ortholog(s) have peptide alpha-N-acetyltransferase activity, role in N-terminal protein amino acid acetylation, histone acetylation and NatA complex, cytosol, cytosolic ribosome, nucleus localization	1.03334	0.27774	0.25847
1094	orf19.7625	orf19.7625	CR_10480W	PGA1	Putative GPI-anchored protein; induced during cell wall regeneration; required for normal adhesion to host cells and for adherence during Sabouraud biofilm formation; Spider biofilm induced	-1.20956	-1.28575	0.85666
1095	orf19.7625_RC	orf19.7625	CR_10480W	PGA1	Putative GPI-anchored protein; induced during cell wall regeneration; required for normal adhesion to host cells and for adherence during Sabouraud biofilm formation; Spider biofilm induced	-1.30761	-1.95153	0.73953
1096	orf19.7644	orf19.7644	CR_10610C	orf19.7644	Ortholog(s) have ubiquitin-protein ligase activity, role in anaphase-promoting complex-dependent proteasomal ubiquitin-dependent protein catabolic process, protein ubiquitination and anaphase-promoting complex localization	1.0635	0.64215	0.87246
1097	orf19.7644_RC	orf19.7644	CR_10610C	orf19.7644	Ortholog(s) have ubiquitin-protein ligase activity, role in anaphase-promoting complex-dependent proteasomal ubiquitin-dependent protein catabolic process, protein ubiquitination and anaphase-promoting complex localization	1.07935	0.67269	0.18385
1098	orf19.7652	orf19.7652	CR_10660W	CKA1	Putative alpha subunit (catalytic subunit) of protein kinase CK2; Cka1p and Cka2p have a common target with respect to fluconazole resistance; synthetically lethal with CKA2; flucytosine induced	1.07116	0.48427	0.8246
1099	orf19.7663	orf19.7663	CR_10740W	orf19.7663	Ortholog(s) have role in homologous chromosome segregation, protein localization to nucleolar rDNA repeats, rDNA condensation and monopolin complex, nuclear envelope, nucleolus localization	1.05161	0.426	0.72578
1100	orf19.7663_RC	orf19.7663	CR_10740W	orf19.7663	Ortholog(s) have role in homologous chromosome segregation, protein localization to nucleolar rDNA repeats, rDNA condensation and monopolin complex, nuclear envelope, nucleolus localization	-1.03948	0.02648	0.93665
1101	orf19.791	orf19.791	C2_04290W	RIM11	Ortholog of S. cerevisiae Rim11; a protein kinase involved in meiosis and sporulation in S. cerevisiae; mutant is viable	-1.0263	-0.16481	0.58278
1102	orf19.791_RC	orf19.791	C2_04290W	RIM11	Ortholog of S. cerevisiae Rim11; a protein kinase involved in meiosis and sporulation in S. cerevisiae; mutant is viable	-1.18484	-1.41075	0.06232
1103	orf19.793	orf19.793	C2_04270W	CAK1	Monomeric CDK-activating kinase; functional homolog of S. cerevisiae Cak1p; phosphorylates cyclin-free human CDK2; lacks glycine loop motif; conserved lysine (K36) not required for activity; possibly essential gene (by UAU1 method)	1.00496	0.32629	0.78445
1104	orf19.793_RC	orf19.793	C2_04270W	CAK1	Monomeric CDK-activating kinase; functional homolog of S. cerevisiae Cak1p; phosphorylates cyclin-free human CDK2; lacks glycine loop motif; conserved lysine (K36) not required for activity; possibly essential gene (by UAU1 method)	1.14838	1.04509	0.44202
1105	orf19.794	orf19.794	C2_04260W	SSN3	Putative cyclin-dependent protein kinase; mutants are sensitive to growth on H2O2 medium	-1.00438	0.25107	0.49603
1106	orf19.794_RC	orf19.794	C2_04260W	SSN3	Putative cyclin-dependent protein kinase; mutants are sensitive to growth on H2O2 medium	1.05922	0.57584	0.41586
1107	orf19.795	orf19.795	C2_04250W	VPS36	ESCRT II protein sorting complex subunit; involved in Rim8 processing and proteolytic activation of Rim101, which regulates pH response; role in uptake of Histatin-5 into vacuole	1.01003	0.08597	0.71289
1108	orf19.795_RC	orf19.795	C2_04250W	VPS36	ESCRT II protein sorting complex subunit; involved in Rim8 processing and proteolytic activation of Rim101, which regulates pH response; role in uptake of Histatin-5 into vacuole	-1.03807	-0.35203	0.64951
1109	orf19.799	orf19.799	C2_04210W	STE4	Beta subunit of heterotrimeric G protein of mating signal transduction pathway; required for mating; transcript is specific to cells homozygous at MTL; induced by alpha pheromone; ortholog of S. cerevisiae Ste4	1.08259	0.69691	0.20186
1110	orf19.799_RC	orf19.799	C2_04210W	STE4	Beta subunit of heterotrimeric G protein of mating signal transduction pathway; required for mating; transcript is specific to cells homozygous at MTL; induced by alpha pheromone; ortholog of S. cerevisiae Ste4	1.11088	0.88653	0.15677
1111	orf19.801	orf19.801	C2_04200W	TBF1	Essential transcription factor; induces ribosomal protein genes and the rDNA locus; acts with Cbf1 at subset of promoters; recruits Fhl1 and Ifh1 to promoters; role is analogous to that of S. cerevisiae Rap1; Spider biofilm induced	-1.03821	0.12075	0.91682
1112	orf19.801_RC	orf19.801	C2_04200W	TBF1	Essential transcription factor; induces ribosomal protein genes and the rDNA locus; acts with Cbf1 at subset of promoters; recruits Fhl1 and Ifh1 to promoters; role is analogous to that of S. cerevisiae Rap1; Spider biofilm induced	-1.06579	-0.04404	0.79214
1113	orf19.810	orf19.810	C2_04110W	orf19.810	Ortholog(s) have DNA helicase activity, role in DNA unwinding involved in DNA replication, reciprocal meiotic recombination, synapsis and nucleus localization	-1.14546	-0.30634	0.90518
1114	orf19.810_RC	orf19.810	C2_04110W	orf19.810	Ortholog(s) have DNA helicase activity, role in DNA unwinding involved in DNA replication, reciprocal meiotic recombination, synapsis and nucleus localization	-1.08352	-0.07396	0.74354
1115	orf19.829	orf19.829	C2_03940C	SCH9	Protein kinase; involved in growth control, cell size, resistance to rapamycin, cations, chlamydospore formation, filamentous growth under some conditions, and virulence; prevents hyphal growth in hypoxia at high CO2; Spider biofilm induced	-1.11279	-0.21914	0.11974
1116	orf19.829_RC	orf19.829	C2_03940C	SCH9	Protein kinase; involved in growth control, cell size, resistance to rapamycin, cations, chlamydospore formation, filamentous growth under some conditions, and virulence; prevents hyphal growth in hypoxia at high CO2; Spider biofilm induced	-1.20193	-0.6756	0.0617
1117	orf19.843	orf19.843	C2_03780C	orf19.843	Putative DNA repair exonuclease; fungal-specific (no human or murine homolog)	1.2194	1.09007	0.04591
1118	orf19.843_RC	orf19.843	C2_03780C	orf19.843	Putative DNA repair exonuclease; fungal-specific (no human or murine homolog)	1.17636	1.03713	0.12095
1119	orf19.844	orf19.844	C2_03770C	STE11	Protein similar to S. cerevisiae Ste11p; mutants are sensitive to growth on H2O2 medium	1.07954	0.65086	0.79665
1120	orf19.844_RC	orf19.844	C2_03770C	STE11	Protein similar to S. cerevisiae Ste11p; mutants are sensitive to growth on H2O2 medium	-1.00754	0.24296	0.57162
1121	orf19.848	orf19.848	C2_03720W	PGA16	Putative GPI-anchored protein	-1.05844	0.02199	0.80275
1122	orf19.848_RC	orf19.848	C2_03720W	PGA16	Putative GPI-anchored protein	-1.0461	0.10246	0.67893
1123	orf19.861	orf19.861	C2_03590C	CAP4	Predicted bZip transcription factor; possibly an essential gene, disruptants not obtained by UAU1 method	1.0666	0.47235	0.92799
1124	orf19.861_RC	orf19.861	C2_03590C	CAP4	Predicted bZip transcription factor; possibly an essential gene, disruptants not obtained by UAU1 method	-1.05828	-0.45553	0.10839
1125	orf19.876	orf19.876	C2_03440W	PGA33	Putative GPI-anchored protein of unknown function; Spider biofilm repressed	-1.0485	0.07177	0.87611
1126	orf19.876_RC	orf19.876	C2_03440W	PGA33	Putative GPI-anchored protein of unknown function; Spider biofilm repressed	-1.03619	0.14431	0.96933
1127	orf19.878	orf19.878	C2_03430W	NBN1	Subunit of the NuA4 histone acetyltransferase complex; Plc1p-regulated	1.04658	0.53023	0.16576
1128	orf19.878_RC	orf19.878	C2_03430W	NBN1	Subunit of the NuA4 histone acetyltransferase complex; Plc1p-regulated	1.09126	0.73139	0.22904
1129	orf19.895	orf19.895	C2_03330C	HOG1	MAP kinase of osmotic-, heavy metal-, and core stress response; role in regulation of glycerol, D-arabitol in response to stress; phosphorylated in response to H2O2 (Ssk1-dependent) or NaCl; mutant induces protective mouse immune response	-1.02835	-0.00508	0.2499
1130	orf19.895_RC	orf19.895	C2_03330C	HOG1	MAP kinase of osmotic-, heavy metal-, and core stress response; role in regulation of glycerol, D-arabitol in response to stress; phosphorylated in response to H2O2 (Ssk1-dependent) or NaCl; mutant induces protective mouse immune response	-1.00217	0.16434	0.90387
1131	orf19.921	orf19.921	C5_00670C	HMS1	hLh domain Myc-type transcript factor; required for morphogenesis induced by elevated temperature or Hsp90 compromise; acts downstream of Pcl1; Spider biofilm induced	1.00376	-0.00517	0.56866
1132	orf19.921_RC	orf19.921	C5_00670C	HMS1	hLh domain Myc-type transcript factor; required for morphogenesis induced by elevated temperature or Hsp90 compromise; acts downstream of Pcl1; Spider biofilm induced	-1.12511	-0.86842	0.92842
1133	orf19.940	orf19.940	C5_00490C	BUD2	GTPase activating protein (GAP) for Rsr1; negative regulator of filament branching, acts in hyphal growth guidance; required for wild-type budding pattern; induced in low iron; regulated by tyrosol and cell density	-1.10762	-0.17982	0.00035
1134	orf19.940_RC	orf19.940	C5_00490C	BUD2	GTPase activating protein (GAP) for Rsr1; negative regulator of filament branching, acts in hyphal growth guidance; required for wild-type budding pattern; induced in low iron; regulated by tyrosol and cell density	-1.13936	-0.38519	0.02589
1135	orf19.967	orf19.967	C5_00280C	orf19.967	Major mitochondrial nuclease; has RNAse and DNA endo- and exonucleolytic activities; roles in mitochondrial recombination, apoptosis and maintenance of polyploidy; Spider biofilm repressed	-1.44149	-1.44054	0.0325
1136	orf19.967_RC	orf19.967	C5_00280C	orf19.967	Major mitochondrial nuclease; has RNAse and DNA endo- and exonucleolytic activities; roles in mitochondrial recombination, apoptosis and maintenance of polyploidy; Spider biofilm repressed	-1.56693	-1.79589	0.02947
1137	orf19.971	orf19.971	C5_00240W	SKN7	Putative homolog of S. cerevisiae Skn7p, which is predicted to be a response regulator protein in a phosphorelay signal transduction pathway; required for normal hydrogen peroxide resistance	-1.24082	-0.69453	0.09674
1138	orf19.971_RC	orf19.971	C5_00240W	SKN7	Putative homolog of S. cerevisiae Skn7p, which is predicted to be a response regulator protein in a phosphorelay signal transduction pathway; required for normal hydrogen peroxide resistance	-1.38194	-1.15026	0.04122
1139	orf19.976	orf19.976	C5_00210C	BRE1	Putative transcription factor with C3HC4 zinc finger DNA-binding motif; similar to S. cerevisiae Bre1p; transposon mutation affects filamentous growth	1.01786	0.27962	0.37978
1140	orf19.976_RC	orf19.976	C5_00210C	BRE1	Putative transcription factor with C3HC4 zinc finger DNA-binding motif; similar to S. cerevisiae Bre1p; transposon mutation affects filamentous growth	1.03203	0.37931	0.33172
1141	orf19.996	orf19.996	C1_10520W	orf19.996	Protein with a predicted leucine-rich repeat domain; possibly an essential gene, disruptants not obtained by UAU1 method	-2.4224	-3.76959	0.01361
1142	orf19.996_RC	orf19.996	C1_10520W	orf19.996	Protein with a predicted leucine-rich repeat domain; possibly an essential gene, disruptants not obtained by UAU1 method	-1.99644	-2.90187	0.01957

## Sheet: Table S3
Probe #	Probe ID	orf19 #	Systematic name	Gene name	Description	Fold change	Z-score	p-student
1	mtlalpha1	mtlalpha1	C5_01740C	MTLALPHA1	Master regulator (activator) of alpha mating type; gene of the MTLalpha (Mating Type Like) locus; ortholog of S. cerevisiae Alpha1p; a/alpha mating type may increase virulence, offers competitive advantage	-1.04103	-0.19113	0.42442
2	mtlalpha1_RC	mtlalpha1	C5_01740C	MTLALPHA1	Master regulator (activator) of alpha mating type; gene of the MTLalpha (Mating Type Like) locus; ortholog of S. cerevisiae Alpha1p; a/alpha mating type may increase virulence, offers competitive advantage	-1.14043	-0.56034	0.48407
3	mtlalpha2	mtlalpha2	C5_01750C	MTLALPHA2	Homeodomain protein of MTLalpha (Mating Type Like) locus; alpha2p, together with a1p, repress white-opaque switching and mating (an opaque-specific process); a/alpha mating type may increase virulence, provides competitive advantage	-1.03905	-0.0973	0.24146
4	mtlalpha2_RC	mtlalpha2	C5_01750C	MTLALPHA2	Homeodomain protein of MTLalpha (Mating Type Like) locus; alpha2p, together with a1p, repress white-opaque switching and mating (an opaque-specific process); a/alpha mating type may increase virulence, provides competitive advantage	1.01804	0.12423	0.70903
5	orf19.1002	orf19.1002	C1_10560C		Protein of unknown function; Hap43-repressed gene	1.03526	-0.11923	0.80665
6	orf19.1028	orf19.1028	C1_03810C	ELA1	Elongin A; F-box protein; ubiquitin-protein ligase; role in protein ubiquitination and ubiquitin-dependent protein catabolism; rat catheter biofilm induced	1.10331	0.12902	0.39362
7	orf19.1028_RC	orf19.1028	C1_03810C	ELA1	Elongin A; F-box protein; ubiquitin-protein ligase; role in protein ubiquitination and ubiquitin-dependent protein catabolism; rat catheter biofilm induced	1.09356	0.09498	0.44692
8	orf19.1035	orf19.1035	C1_03740W	WAR1	Zn(II)2Cys6 transcription factor; plays a role in resistance to weak organic acids; required for yeast cell adherence to silicone substrate; Spider biofilm induced	1.09416	0.17002	0.78764
9	orf19.1035_RC	orf19.1035	C1_03740W	WAR1	Zn(II)2Cys6 transcription factor; plays a role in resistance to weak organic acids; required for yeast cell adherence to silicone substrate; Spider biofilm induced	-1.06573	-0.29315	0.15504
10	orf19.1069	orf19.1069	C1_04330W	RPN4	C2H2 transcription factor; putative regulator of proteasome genes; DNA recognition sequence (GAAGGCAAAA) enriched in regions upstream of proteasome genes; induced in core stress response; Hap43-induced; Spider biofilm induced	-1.27896	-0.91395	0.00278
11	orf19.1069_RC	orf19.1069	C1_04330W	RPN4	C2H2 transcription factor; putative regulator of proteasome genes; DNA recognition sequence (GAAGGCAAAA) enriched in regions upstream of proteasome genes; induced in core stress response; Hap43-induced; Spider biofilm induced	1.04404	0.11413	0.60264
12	orf19.1105.2	orf19.1105.2	C5_03900W	PGA56	Regulator of sorbose utilization; putative GPI-anchor; hypha and cell wall regeneration induced; colony morphology-related gene regulation by Ssn6; induced by Tbf1, Hap43; Spider biofilm induced	1.16721	0.59267	0.43084
13	orf19.1105.2_RC	orf19.1105.2	C5_03900W	PGA56	Regulator of sorbose utilization; putative GPI-anchor; hypha and cell wall regeneration induced; colony morphology-related gene regulation by Ssn6; induced by Tbf1, Hap43; Spider biofilm induced	1.04592	0.11257	0.89574
14	orf19.1135	orf19.1135	C1_11810W	CAS1	Putative transcription factor with Ku70/Ku80 beta-barrel DNA-binding motif; involved in telomerase regulation and telomere protection; mutation causes marginal increase in caspofungin sensitivity	1.20372	0.46277	0.47476
15	orf19.1135_RC	orf19.1135	C1_11810W	CAS1	Putative transcription factor with Ku70/Ku80 beta-barrel DNA-binding motif; involved in telomerase regulation and telomere protection; mutation causes marginal increase in caspofungin sensitivity	1.58592	1.51937
16	orf19.1150	orf19.1150	C1_11690W		GATA-like transcription factor; oral infection induced; mutant has reduced capacity to damage oral epithelial cells; regulated by Gcn2 and Gcn4; Spider biofilm induced	-1.0466	-0.09806	0.57995
17	orf19.1150_RC	orf19.1150	C1_11690W		GATA-like transcription factor; oral infection induced; mutant has reduced capacity to damage oral epithelial cells; regulated by Gcn2 and Gcn4; Spider biofilm induced	-1.01781	0.02515	0.36048
18	orf19.1178_RC	orf19.1178	C6_00180C		Putative transcription factor with bZIP DNA-binding motif; Hap43p-repressed gene	1.19191	0.42499	0.05299
19	orf19.1187	orf19.1187	C6_00280W	CPH2	Myc-bHLH transcription factor; promotes hyphal growth; directly regulates Tec1 to induce hypha-specific genes; probably homodimeric, phosphorylated; required for colonization of the mouse GI tract; rat catheter and Spider biofilm induced	-1.09208	-0.37212	0.06298
20	orf19.1187_RC	orf19.1187	C6_00280W	CPH2	Myc-bHLH transcription factor; promotes hyphal growth; directly regulates Tec1 to induce hypha-specific genes; probably homodimeric, phosphorylated; required for colonization of the mouse GI tract; rat catheter and Spider biofilm induced	-1.07165	-0.31512	0.74291
21	orf19.1189	orf19.1189	C6_00290W		Protein of unknown function; regulated by yeast-hypha switch; induced by Mnl1 in weak acid stress; 5' UTR intron; repressed by chlamydospore formation in C. albicans and C. dubliniensis; rat catheter, Spider and flow model biofilm induced	-1.18732	-0.62488	0.08659
[truncated: 1,103 more rows]

## Sheet: Table S4
Probe #	Probe ID	orf19 #	Systematic name	Gene name	Description	Fold change	Z-score	p-student
[truncated: 1,119 more rows]

## Sheet: Table S5
Simulation 1: Competition between a strain with a fitness of 2.1 (F2.1) and a strain with fitness of 2.0 (F2.0)
[truncated: 15 more rows]

## Sheet: Table S6
Probe ID	Gene name	Description	OE 2h FC	OE 2h ratio	OE 2h p-student	OE 4h FC	OE 4h ratio	OE 4h p-student	WT vs crz2Δ/Δ Norm FC	WT vs crz2Δ/Δ Norm ratio	WT vs crz2Δ/Δ Norm p-student	WT vs crz2Δ/Δ Hyp FC	WT vs crz2Δ/Δ Hyp ratio	WT vs crz2Δ/Δ p-student	WT Norm > Hyp FC	WT Norm > Hyp ratio	WT Norm > Hyp p-student	crz2Δ/Δ Norm > Hyp FC	crz2Δ/Δ Norm > Hyp ratio	crz2Δ/Δ Norm > Hyp p-student
[truncated: 6,085 more rows]

[truncated: 6 more sheets: Table S7, Table S8, Table S9, Table S10, Table S11, Table S12]
